# Supplementary material for: Tick-Borne Diseases in Sub-Saharan Africa: A Systematic Review of Pathogens, Research Focus, and Implications for Public Health
Source: Pathogens. 2024 Aug 17;13(8):697. doi: 10.3390/pathogens13080697 (PMC11356977; doi:10.3390/pathogens13080697)
Supplement: Supplementary file 1 [file pathogens-13-00697-s001.zip]

Archive with 2 entries (2 files):
- pathogens-3156267-File S1.xlsx
- Table S1 PRISMA 2020 Checklist.pdf
