# Supplementary material for: Tick-Borne Diseases in Sub-Saharan Africa: A Systematic Review of Pathogens, Research Focus, and Implications for Public Health
Source: Pathogens. 2024 Aug 17;13(8):697. doi: 10.3390/pathogens13080697 (PMC11356977; doi:10.3390/pathogens13080697)
Supplement: Supplementary file 1 [file pathogens-13-00697-s001.zip › pathogens-3156267-File S1.xlsx]

## Sheet: Studies_All_Target_Population
Pub_authors	Pub_year	Target_Population	Tick_genus	Tick_species	Tick_source	Domain	Pathogen_family	Pathogen_genus	Pathogen_species	Test	Target	N_tested	N_positive	Sampling_date	Sampling_country	Sampling_strategy	Sample_type	Title	Comment
Abanda et al. - 2019	2019	cattle				Parasite	Theileriidae/Babesiidae	Theileria/Babesia	Theileria/Babesia spp	cPCR	18S	1260	993	2014_2015	Cameroon	Convenience	cattle_blood	Molecular identification and prevalence of tick‑borne pathogens in zebu and taurine cattle in North Cameroon	RAS
Abanda et al. - 2019	2019	cattle				Bacteria	Anaplasmataceae	Anaplasma/Ehrlichia	Anaplasma/Ehrlichia spp.	cPCR	16S	1260	959	2014_2015	Cameroon	Convenience	cattle_blood	Molecular identification and prevalence of tick‑borne pathogens in zebu and taurine cattle in North Cameroon	RAS
Abanda et al. - 2019	2019	cattle				Bacteria	Spirochaetaceae	Borrelia	Borrelia spp.	cPCR	16S	1260	225	2014_2015	Cameroon	Convenience	cattle_blood	Molecular identification and prevalence of tick‑borne pathogens in zebu and taurine cattle in North Cameroon	RAS
Abanda et al. - 2019	2019	cattle				Bacteria	Rickettsiaceae	Rickettsia	Rickettsia spp.	cPCR	16S	1260	180	2014_2015	Cameroon	Convenience	cattle_blood	Molecular identification and prevalence of tick‑borne pathogens in zebu and taurine cattle in North Cameroon	RAS
Abanda et al. - 2019	2019	cattle				Bacteria	Anaplasmataceae	Anaplasma	A. centrale	cPCR+sequencing	16S	187 sub	15	2014_2015	Cameroon	Convenience	cattle_blood	Molecular identification and prevalence of tick‑borne pathogens in zebu and taurine cattle in North Cameroon	RAS
Abanda et al. - 2019	2019	cattle				Bacteria	Anaplasmataceae	Anaplasma	A. marginale	cPCR+sequencing	16S	187 sub	42	2014_2015	Cameroon	Convenience	cattle_blood	Molecular identification and prevalence of tick‑borne pathogens in zebu and taurine cattle in North Cameroon	RAS
Abanda et al. - 2019	2019	cattle				Bacteria	Anaplasmataceae	Anaplasma	Anaplasma sp. Hadesa	cPCR+sequencing	16S	187 sub	15	2014_2015	Cameroon	Convenience	cattle_blood	Molecular identification and prevalence of tick‑borne pathogens in zebu and taurine cattle in North Cameroon	RAS
Abanda et al. - 2019	2019	cattle				Bacteria	Anaplasmataceae	Anaplasma	A. platys-like	cPCR+sequencing	16S	187 sub	70	2014_2015	Cameroon	Convenience	cattle_blood	Molecular identification and prevalence of tick‑borne pathogens in zebu and taurine cattle in North Cameroon	RAS
Abanda et al. - 2019	2019	cattle				Bacteria	Anaplasmataceae	Anaplasma	Anaplasma spp.	cPCR+sequencing	16S	187 sub	11	2014_2015	Cameroon	Convenience	cattle_blood	Molecular identification and prevalence of tick‑borne pathogens in zebu and taurine cattle in North Cameroon	RAS
Abanda et al. - 2019	2019	cattle				Bacteria	Anaplasmataceae	Ehrlichia	E. ruminantium	cPCR+sequencing	16S	187 sub	1	2014_2015	Cameroon	Convenience	cattle_blood	Molecular identification and prevalence of tick‑borne pathogens in zebu and taurine cattle in North Cameroon	RAS
Abanda et al. - 2019	2019	cattle				Bacteria	Anaplasmataceae	Ehrlichia	Ehrlichia spp.	cPCR+sequencing	16S	187 sub	2	2014_2015	Cameroon	Convenience	cattle_blood	Molecular identification and prevalence of tick‑borne pathogens in zebu and taurine cattle in North Cameroon	RAS
Abanda et al. - 2019	2019	cattle				Bacteria	Rickettsiaceae	Rickettsia	R. africae	cPCR+sequencing	16S	63 sub	19	2014_2015	Cameroon	Convenience	cattle_blood	Molecular identification and prevalence of tick‑borne pathogens in zebu and taurine cattle in North Cameroon	RAS
Abanda et al. - 2019	2019	cattle				Bacteria	Rickettsiaceae	Rickettsia	R. felis	cPCR+sequencing	16S	63 sub	4	2014_2015	Cameroon	Convenience	cattle_blood	Molecular identification and prevalence of tick‑borne pathogens in zebu and taurine cattle in North Cameroon	RAS
Abanda et al. - 2019	2019	cattle				Bacteria	Rickettsiaceae	Rickettsia	Rickettsia spp.	cPCR+sequencing	16S	63 sub	10	2014_2015	Cameroon	Convenience	cattle_blood	Molecular identification and prevalence of tick‑borne pathogens in zebu and taurine cattle in North Cameroon	RAS
Abanda et al. - 2019	2019	cattle				Parasite	Theileriidae	Theileria	T. mutans	cPCR+sequencing	18S	167 sub	130	2014_2015	Cameroon	Convenience	cattle_blood	Molecular identification and prevalence of tick‑borne pathogens in zebu and taurine cattle in North Cameroon	RAS
Abanda et al. - 2019	2019	cattle				Parasite	Theileriidae	Theileria	T. velifera	cPCR+sequencing	18S	167 sub	23	2014_2015	Cameroon	Convenience	cattle_blood	Molecular identification and prevalence of tick‑borne pathogens in zebu and taurine cattle in North Cameroon	RAS
Abanda et al. - 2019	2019	cattle				Parasite	Theileriidae	Theileria	Theileria spp.	cPCR+sequencing	18S	167 sub	6	2014_2015	Cameroon	Convenience	cattle_blood	Molecular identification and prevalence of tick‑borne pathogens in zebu and taurine cattle in North Cameroon	RAS
Abanda et al. - 2019	2019	cattle				Bacteria	Spirochaetaceae	Borrelia	B. theileri	cPCR+sequencing	18S	167 sub	42	2014_2015	Cameroon	Convenience	cattle_blood	Molecular identification and prevalence of tick‑borne pathogens in zebu and taurine cattle in North Cameroon	RAS
Addo et al. - 2023a_2023b	2023	Tick	Amblyomma	A. variegatum	cattle_sheep_goat	Bacteria	Anaplasmataceae	Ehrlichia	E. canis	cPCR+sequencing	16S	258	4	2020	Ghana	Convenience	Pooled_Tick	Molecular survey of Anaplasma and Ehrlichia species in livestock ticks from Kassena‑Nankana, Ghana; with a first report of Anaplasma capra and Ehrlichia minasensis & Occurrence of Rickettsia spp. and Coxiella burnetii in ixodid ticks in Kassena‑Nankana, Ghana	Same sample
Addo et al. - 2023a_2023b	2023	Tick	Hyalomma	H. truncatum	cattle	Bacteria	Anaplasmataceae	Ehrlichia	E. canis	cPCR+sequencing	16S	58	8	2020	Ghana	Convenience	Pooled_Tick	Molecular survey of Anaplasma and Ehrlichia species in livestock ticks from Kassena‑Nankana, Ghana; with a first report of Anaplasma capra and Ehrlichia minasensis & Occurrence of Rickettsia spp. and Coxiella burnetii in ixodid ticks in Kassena‑Nankana, Ghana	Same sample
Addo et al. - 2023a_2023b	2023	Tick	Hyalomma	H. truncatum	cattle	Bacteria	Anaplasmataceae	Ehrlichia	E. minasensis	cPCR+sequencing	16S	58	8	2020	Ghana	Convenience	Pooled_Tick	Molecular survey of Anaplasma and Ehrlichia species in livestock ticks from Kassena‑Nankana, Ghana; with a first report of Anaplasma capra and Ehrlichia minasensis & Occurrence of Rickettsia spp. and Coxiella burnetii in ixodid ticks in Kassena‑Nankana, Ghana	Same sample
Addo et al. - 2023a_2023b	2023	Tick	Rhipicephalus	R. evertsi	cattle_sheep_goat	Bacteria	Anaplasmataceae	Ehrlichia	E. canis	cPCR+sequencing	16S	51	4	2020	Ghana	Convenience	Pooled_Tick	Molecular survey of Anaplasma and Ehrlichia species in livestock ticks from Kassena‑Nankana, Ghana; with a first report of Anaplasma capra and Ehrlichia minasensis & Occurrence of Rickettsia spp. and Coxiella burnetii in ixodid ticks in Kassena‑Nankana, Ghana	Same sample
Addo et al. - 2023a_2023b	2023	Tick	Rhipicephalus	Rhipicephalus spp.	cattle	Bacteria	Anaplasmataceae	Ehrlichia	E. canis	cPCR+sequencing	16S	31	5	2020	Ghana	Convenience	Pooled_Tick	Molecular survey of Anaplasma and Ehrlichia species in livestock ticks from Kassena‑Nankana, Ghana; with a first report of Anaplasma capra and Ehrlichia minasensis & Occurrence of Rickettsia spp. and Coxiella burnetii in ixodid ticks in Kassena‑Nankana, Ghana	Same sample
Addo et al. - 2023a_2023b	2023	Tick	Rhipicephalus	Rhipicephalus spp.	cattle	Bacteria	Anaplasmataceae	Anaplasma	A. capra	cPCR+sequencing	16S	31	4	2020	Ghana	Convenience	Pooled_Tick	Molecular survey of Anaplasma and Ehrlichia species in livestock ticks from Kassena‑Nankana, Ghana; with a first report of Anaplasma capra and Ehrlichia minasensis & Occurrence of Rickettsia spp. and Coxiella burnetii in ixodid ticks in Kassena‑Nankana, Ghana	Same sample
Addo et al. - 2023a_2023b	2023	Tick	Rhipicephalus	Rhipicephalus spp.	cattle	Bacteria	Anaplasmataceae	Anaplasma	A. marginale	cPCR+sequencing	16S	6	1	2020	Ghana	Convenience	Pooled_Tick	Molecular survey of Anaplasma and Ehrlichia species in livestock ticks from Kassena‑Nankana, Ghana; with a first report of Anaplasma capra and Ehrlichia minasensis & Occurrence of Rickettsia spp. and Coxiella burnetii in ixodid ticks in Kassena‑Nankana, Ghana	Same sample
Addo et al. - 2023a_2023b	2023	Tick	Amblyomma	A. variegatum	cattle_sheep_goat	Bacteria	Rickettsiaceae	Rickettsia	Rickettsia spp.	qPCR	ompA	258	195	2020	Ghana	Convenience	Pooled_Tick	Molecular survey of Anaplasma and Ehrlichia species in livestock ticks from Kassena‑Nankana, Ghana; with a first report of Anaplasma capra and Ehrlichia minasensis & Occurrence of Rickettsia spp. and Coxiella burnetii in ixodid ticks in Kassena‑Nankana, Ghana	Same sample
Addo et al. - 2023a_2023b	2023	Tick	Hyalomma	H. rufipes	cattle	Bacteria	Rickettsiaceae	Rickettsia	Rickettsia spp.	qPCR	ompA	85	56	2020	Ghana	Convenience	Pooled_Tick	Molecular survey of Anaplasma and Ehrlichia species in livestock ticks from Kassena‑Nankana, Ghana; with a first report of Anaplasma capra and Ehrlichia minasensis & Occurrence of Rickettsia spp. and Coxiella burnetii in ixodid ticks in Kassena‑Nankana, Ghana	Same sample
Addo et al. - 2023a_2023b	2023	Tick	Hyalomma	H. truncatum	cattle	Bacteria	Rickettsiaceae	Rickettsia	Rickettsia spp.	qPCR	ompA	58	17	2020	Ghana	Convenience	Pooled_Tick	Molecular survey of Anaplasma and Ehrlichia species in livestock ticks from Kassena‑Nankana, Ghana; with a first report of Anaplasma capra and Ehrlichia minasensis & Occurrence of Rickettsia spp. and Coxiella burnetii in ixodid ticks in Kassena‑Nankana, Ghana	Same sample
Addo et al. - 2023a_2023b	2023	Tick	Rhipicephalus	R. evertsi	cattle_sheep_goat	Bacteria	Rickettsiaceae	Rickettsia	Rickettsia spp.	qPCR	ompA	52	9	2020	Ghana	Convenience	Pooled_Tick	Molecular survey of Anaplasma and Ehrlichia species in livestock ticks from Kassena‑Nankana, Ghana; with a first report of Anaplasma capra and Ehrlichia minasensis & Occurrence of Rickettsia spp. and Coxiella burnetii in ixodid ticks in Kassena‑Nankana, Ghana	Same sample
Addo et al. - 2023a_2023b	2023	Tick	Rhipicephalus	Rhipicephalus spp.	cattle	Bacteria	Rickettsiaceae	Rickettsia	Rickettsia spp.	qPCR	ompA	31	2	2020	Ghana	Convenience	Pooled_Tick	Molecular survey of Anaplasma and Ehrlichia species in livestock ticks from Kassena‑Nankana, Ghana; with a first report of Anaplasma capra and Ehrlichia minasensis & Occurrence of Rickettsia spp. and Coxiella burnetii in ixodid ticks in Kassena‑Nankana, Ghana	Same sample
Addo et al. - 2023a_2023b	2023	Tick	Rhipicephalus	Rhipicephalus spp.	cattle	Bacteria	Rickettsiaceae	Rickettsia	Rickettsia spp.	qPCR	ompA	6	0	2020	Ghana	Convenience	Pooled_Tick	Molecular survey of Anaplasma and Ehrlichia species in livestock ticks from Kassena‑Nankana, Ghana; with a first report of Anaplasma capra and Ehrlichia minasensis & Occurrence of Rickettsia spp. and Coxiella burnetii in ixodid ticks in Kassena‑Nankana, Ghana	Same sample
Addo et al. - 2023a_2023b	2023	Tick	Rhipicephalus	R. sanguineus	cattle	Bacteria	Rickettsiaceae	Rickettsia	Rickettsia spp.	qPCR	ompA	1	0	2020	Ghana	Convenience	Pooled_Tick	Molecular survey of Anaplasma and Ehrlichia species in livestock ticks from Kassena‑Nankana, Ghana; with a first report of Anaplasma capra and Ehrlichia minasensis & Occurrence of Rickettsia spp. and Coxiella burnetii in ixodid ticks in Kassena‑Nankana, Ghana	Same sample
Addo et al. - 2023a_2023b	2023	Tick	Amblyomma/Rhipicephlus/Hyalomma	A. variegatum/H. truncatum/H. rufipes/Rhipicephalus spp.	cattle_sheep_goat	Bacteria	Rickettsiaceae	Rickettsia	R. africae	qPCR+sequencing	ompA	279 sub	195	2020	Ghana	Convenience	Pooled_Tick	Molecular survey of Anaplasma and Ehrlichia species in livestock ticks from Kassena‑Nankana, Ghana; with a first report of Anaplasma capra and Ehrlichia minasensis & Occurrence of Rickettsia spp. and Coxiella burnetii in ixodid ticks in Kassena‑Nankana, Ghana	Same sample
Addo et al. - 2023a_2023b	2023	Tick	Amblyomma/Rhipicephlus/Hyalomma	A. variegatum/H. truncatum/H. rufipes/Rhipicephalus spp.	cattle_sheep_goat	Bacteria	Rickettsiaceae	Rickettsia	R. aeschlimannii	qPCR+sequencing	ompA	279 sub	18	2020	Ghana	Convenience	Pooled_Tick	Molecular survey of Anaplasma and Ehrlichia species in livestock ticks from Kassena‑Nankana, Ghana; with a first report of Anaplasma capra and Ehrlichia minasensis & Occurrence of Rickettsia spp. and Coxiella burnetii in ixodid ticks in Kassena‑Nankana, Ghana	Same sample
Addo et al. - 2023a_2023b	2023	Tick	Amblyomma	A. variegatum	cattle_sheep_goat	Bacteria	Coxiellaceae	Coxiella	C. burnetii	qPCR	IS1111	258	7	2020	Ghana	Convenience	Pooled_Tick	Molecular survey of Anaplasma and Ehrlichia species in livestock ticks from Kassena‑Nankana, Ghana; with a first report of Anaplasma capra and Ehrlichia minasensis & Occurrence of Rickettsia spp. and Coxiella burnetii in ixodid ticks in Kassena‑Nankana, Ghana	Same sample
Addo et al. - 2023a_2023b	2023	Tick	Hyalomma	H. rufipes	cattle	Bacteria	Coxiellaceae	Coxiella	C. burnetii	qPCR	IS1111	85	2	2020	Ghana	Convenience	Pooled_Tick	Molecular survey of Anaplasma and Ehrlichia species in livestock ticks from Kassena‑Nankana, Ghana; with a first report of Anaplasma capra and Ehrlichia minasensis & Occurrence of Rickettsia spp. and Coxiella burnetii in ixodid ticks in Kassena‑Nankana, Ghana	Same sample
Addo et al. - 2023a_2023b	2023	Tick	Hyalomma	H. truncatum	cattle	Bacteria	Coxiellaceae	Coxiella	C. burnetii	qPCR	IS1111	58	2	2020	Ghana	Convenience	Pooled_Tick	Molecular survey of Anaplasma and Ehrlichia species in livestock ticks from Kassena‑Nankana, Ghana; with a first report of Anaplasma capra and Ehrlichia minasensis & Occurrence of Rickettsia spp. and Coxiella burnetii in ixodid ticks in Kassena‑Nankana, Ghana	Same sample
Addo et al. - 2023a_2023b	2023	Tick	Rhipicephalus	R. evertsi	cattle_sheep_goat	Bacteria	Coxiellaceae	Coxiella	C. burnetii	qPCR	IS1111	52	7	2020	Ghana	Convenience	Pooled_Tick	Molecular survey of Anaplasma and Ehrlichia species in livestock ticks from Kassena‑Nankana, Ghana; with a first report of Anaplasma capra and Ehrlichia minasensis & Occurrence of Rickettsia spp. and Coxiella burnetii in ixodid ticks in Kassena‑Nankana, Ghana	Same sample
Addo et al. - 2023a_2023b	2023	Tick	Rhipicephalus	Rhipicephalus spp.	cattle	Bacteria	Coxiellaceae	Coxiella	C. burnetii	qPCR	IS1111	31	0	2020	Ghana	Convenience	Pooled_Tick	Molecular survey of Anaplasma and Ehrlichia species in livestock ticks from Kassena‑Nankana, Ghana; with a first report of Anaplasma capra and Ehrlichia minasensis & Occurrence of Rickettsia spp. and Coxiella burnetii in ixodid ticks in Kassena‑Nankana, Ghana	Same sample
Addo et al. - 2023a_2023b	2023	Tick	Rhipicephalus	Rhipicephalus spp.	cattle	Bacteria	Coxiellaceae	Coxiella	C. burnetii	qPCR	IS1111	6	0	2020	Ghana	Convenience	Pooled_Tick	Molecular survey of Anaplasma and Ehrlichia species in livestock ticks from Kassena‑Nankana, Ghana; with a first report of Anaplasma capra and Ehrlichia minasensis & Occurrence of Rickettsia spp. and Coxiella burnetii in ixodid ticks in Kassena‑Nankana, Ghana	Same sample
Addo et al. - 2023a_2023b	2023	Tick	Rhipicephalus	R. sanguineus	cattle	Bacteria	Coxiellaceae	Coxiella	C. burnetii	qPCR	IS1111	1	0	2020	Ghana	Convenience	Pooled_Tick	Molecular survey of Anaplasma and Ehrlichia species in livestock ticks from Kassena‑Nankana, Ghana; with a first report of Anaplasma capra and Ehrlichia minasensis & Occurrence of Rickettsia spp. and Coxiella burnetii in ixodid ticks in Kassena‑Nankana, Ghana	Same sample
Adelabu et al. - 2020	2020	Tick	Amblyomma/Rhipicephalus	Amblyomma and Rhipicephalus spp.	cattle_sheep_goat	Bacteria	Anaplasmataceae	Ehrlichia	Ehrlichia spp.	cPCR	dsbA	1200	19	2017_2018	South_Africa	Convenience	In_Tick+pooled_Tick	Phylogenetic profiling for zoonotic Ehrlichia spp. from ixodid ticks in the Eastern Cape, South Africa	RAS
Adelabu et al. - 2020	2020	Tick	Amblyomma/Rhipicephalus	Amblyomma and Rhipicephalus spp.	cattle_sheep_goat	Bacteria	Anaplasmataceae	Ehrlichia	E. ruminantium	cPCR+sequencing	dsbA	NA	NA	2017_2018	South_Africa	Convenience	In_Tick+pooled_Tick	Phylogenetic profiling for zoonotic Ehrlichia spp. from ixodid ticks in the Eastern Cape, South Africa	RAS
Adelabu et al. - 2020	2020	Tick	Amblyomma/Rhipicephalus	Amblyomma and Rhipicephalus spp.	cattle_sheep_goat	Bacteria	Anaplasmataceae	Ehrlichia	E. canis	cPCR+sequencing	dsbA	NA	NA	2017_2018	South_Africa	Convenience	In_Tick+pooled_Tick	Phylogenetic profiling for zoonotic Ehrlichia spp. from ixodid ticks in the Eastern Cape, South Africa	RAS
Adjou Moumouni et al. - 2015	2015	cattle				Parasite	Babesiidae	Babesia	B. bigemina	nPCR	rap1a	192	70	2011	Kenya	Convenience	cattle_blood	Molecular detection and characterization of Babesia bovis, Babesia bigemina, Theileria species and Anaplasma marginale isolated from cattle in Kenya	RAS
Adjou Moumouni et al. - 2015	2015	cattle				Parasite	Babesiidae	Babesia	B. bovis	nPCR	sbp4	192	28	2011	Kenya	Convenience	cattle_blood	Molecular detection and characterization of Babesia bovis, Babesia bigemina, Theileria species and Anaplasma marginale isolated from cattle in Kenya	RAS
Adjou Moumouni et al. - 2015	2015	cattle				Parasite	Theileriidae	Theileria	Theileria spp.	nPCR	18S	192	67	2011	Kenya	Convenience	cattle_blood	Molecular detection and characterization of Babesia bovis, Babesia bigemina, Theileria species and Anaplasma marginale isolated from cattle in Kenya	RAS
Adjou Moumouni et al. - 2015	2015	cattle				Bacteria	Anaplasmataceae	Anaplasma	A. marginale	nPCR	msp5	192	56	2011	Kenya	Convenience	cattle_blood	Molecular detection and characterization of Babesia bovis, Babesia bigemina, Theileria species and Anaplasma marginale isolated from cattle in Kenya	RAS
Adjou Moumouni et al. - 2015	2015	cattle				Parasite	Theileriidae	Theileria	T. parva	nPCR	p104	192	47	2011	Kenya	Convenience	cattle_blood	Molecular detection and characterization of Babesia bovis, Babesia bigemina, Theileria species and Anaplasma marginale isolated from cattle in Kenya	RAS
Adjou Moumouni et al. - 2015	2015	cattle				Parasite	Theileriidae	Theileria	T. orientalis	cPCR	mpsp	192	1	2011	Kenya	Convenience	cattle_blood	Molecular detection and characterization of Babesia bovis, Babesia bigemina, Theileria species and Anaplasma marginale isolated from cattle in Kenya	RAS
Adjou Moumouni et al. - 2015	2015	cattle				Parasite	Theileriidae	Theileria	T. velifera	nPCR+sequencing	18S	67	25	2011	Kenya	Convenience	cattle_blood	Molecular detection and characterization of Babesia bovis, Babesia bigemina, Theileria species and Anaplasma marginale isolated from cattle in Kenya	RAS
Adjou Moumouni et al. - 2015	2015	cattle				Parasite	Theileriidae	Theileria	T. mutans	nPCR+sequencing	18S	67	14	2011	Kenya	Convenience	cattle_blood	Molecular detection and characterization of Babesia bovis, Babesia bigemina, Theileria species and Anaplasma marginale isolated from cattle in Kenya	RAS
Adjou Moumouni et al. - 2015	2015	cattle				Parasite	Theileriidae	Theileria	T. taurotragi	nPCR+sequencing	18S	67	15	2011	Kenya	Convenience	cattle_blood	Molecular detection and characterization of Babesia bovis, Babesia bigemina, Theileria species and Anaplasma marginale isolated from cattle in Kenya	RAS
Adjou Moumouni et al. - 2015	2015	cattle				Parasite	Theileriidae	Theileria	T. ovis	nPCR+sequencing	18S	67	3	2011	Kenya	Convenience	cattle_blood	Molecular detection and characterization of Babesia bovis, Babesia bigemina, Theileria species and Anaplasma marginale isolated from cattle in Kenya	RAS
Adjou Moumouni et al. - 2015	2015	cattle				Parasite	Theileriidae	Theileria	Theileria sp. Buffalo	nPCR+sequencing	18S	67	1	2011	Kenya	Convenience	cattle_blood	Molecular detection and characterization of Babesia bovis, Babesia bigemina, Theileria species and Anaplasma marginale isolated from cattle in Kenya	RAS
Adjou Moumouni et al. - 2016_2018	2016	Tick	Amblyomma	A. variegatum	cattle	Bacteria	Rickettsiaceae	Rickettsia	Rickettsia spp.	cPCR	16S	910	585	2011	Benin	Convenience	In_Tick	Molecular detection of spotted fever group rickettsiae in Amblyommavariegatum ticks from Benin & Identification and genetic characterization of Piroplasmida and Anaplasmataceae agents in feeding Amblyomma variegatum ticks from Benin	Same sample
Adjou Moumouni et al. - 2016_2018	2018	Tick	Amblyomma	A. variegatum	cattle	Parasite	Babesiidae	Babesia	B. bigemina	nPCR	rap1a	910	1	2011	Benin	Convenience	In_Tick	Molecular detection of spotted fever group rickettsiae in Amblyommavariegatum ticks from Benin & Identification and genetic characterization of Piroplasmida and Anaplasmataceae agents in feeding Amblyomma variegatum ticks from Benin	Same sample
Adjou Moumouni et al. - 2016_2018	2018	Tick	Amblyomma	A. variegatum	cattle	Parasite	Babesiidae	Babesia	B. bovis	nPCR	sbp4	910	10	2011	Benin	Convenience	In_Tick	Molecular detection of spotted fever group rickettsiae in Amblyommavariegatum ticks from Benin & Identification and genetic characterization of Piroplasmida and Anaplasmataceae agents in feeding Amblyomma variegatum ticks from Benin	Same sample
Adjou Moumouni et al. - 2016_2018	2018	Tick	Amblyomma	A. variegatum	cattle	Bacteria	Anaplasmataceae	Anaplasma	A. marginale	nPCR	msp5	910	142	2011	Benin	Convenience	In_Tick	Molecular detection of spotted fever group rickettsiae in Amblyommavariegatum ticks from Benin & Identification and genetic characterization of Piroplasmida and Anaplasmataceae agents in feeding Amblyomma variegatum ticks from Benin	Same sample
Adjou Moumouni et al. - 2016_2018	2018	Tick	Amblyomma	A. variegatum	cattle	Bacteria	Anaplasmataceae	Ehrlichia	E. ruminantium	nPCR	pCS20	910	57	2011	Benin	Convenience	In_Tick	Molecular detection of spotted fever group rickettsiae in Amblyommavariegatum ticks from Benin & Identification and genetic characterization of Piroplasmida and Anaplasmataceae agents in feeding Amblyomma variegatum ticks from Benin	Same sample
Adjou Moumouni et al. - 2016_2018	2018	Tick	Amblyomma	A. variegatum	cattle	Parasite	Theileriidae	Theileria	T. mutans	nPCR	18S	910	3	2011	Benin	Convenience	In_Tick	Molecular detection of spotted fever group rickettsiae in Amblyommavariegatum ticks from Benin & Identification and genetic characterization of Piroplasmida and Anaplasmataceae agents in feeding Amblyomma variegatum ticks from Benin	Same sample
Adjou Moumouni et al. - 2016_2018	2018	Tick	Amblyomma	A. variegatum	cattle	Parasite	Theileriidae	Theileria	T. annulata	nPCR	msp1	910	0	2012	Benin	Convenience	In_Tick	Molecular detection of spotted fever group rickettsiae in Amblyommavariegatum ticks from Benin & Identification and genetic characterization of Piroplasmida and Anaplasmataceae agents in feeding Amblyomma variegatum ticks from Benin	Same sample
Adjou Moumouni et al. - 2018	2018	cattle				Parasite	Theileriidae	Theileria	T. mutans	nPCR	18S	207	170	2015	Benin	Convenience	cattle_blood	Prevalence, risk factors, and genetic diversity of veterinary important tickborne pathogens in cattle from Rhipicephalus microplus-invaded and noninvaded areas of Benin	RAS
Adjou Moumouni et al. - 2018	2018	cattle				Parasite	Theileriidae	Theileria	T. parva	nPCR	p104	207	0	2015	Benin	Convenience	cattle_blood	Prevalence, risk factors, and genetic diversity of veterinary important tickborne pathogens in cattle from Rhipicephalus microplus-invaded and noninvaded areas of Benin	RAS
Adjou Moumouni et al. - 2018	2018	cattle				Parasite	Theileriidae	Theileria	T. orientalis	nPCR	mpsp	207	0	2015	Benin	Convenience	cattle_blood	Prevalence, risk factors, and genetic diversity of veterinary important tickborne pathogens in cattle from Rhipicephalus microplus-invaded and noninvaded areas of Benin	RAS
Adjou Moumouni et al. - 2018	2018	cattle				Parasite	Theileriidae	Theileria	T. annulata	nPCR	msp1	207	0	2015	Benin	Convenience	cattle_blood	Prevalence, risk factors, and genetic diversity of veterinary important tickborne pathogens in cattle from Rhipicephalus microplus-invaded and noninvaded areas of Benin	RAS
Adjou Moumouni et al. - 2018	2018	cattle				Parasite	Theileriidae	Theileria	T. taurotragi	nPCR	18S	207	0	2015	Benin	Convenience	cattle_blood	Prevalence, risk factors, and genetic diversity of veterinary important tickborne pathogens in cattle from Rhipicephalus microplus-invaded and noninvaded areas of Benin	RAS
Adjou Moumouni et al. - 2018	2018	cattle				Bacteria	Anaplasmataceae	Anaplasma	A. marginale	nPCR	msp5	207	109	2015	Benin	Convenience	cattle_blood	Prevalence, risk factors, and genetic diversity of veterinary important tickborne pathogens in cattle from Rhipicephalus microplus-invaded and noninvaded areas of Benin	RAS
Adjou Moumouni et al. - 2018	2018	cattle				Parasite	Babesiidae	Babesia	B. bigemina	nPCR	rap1a	207	42	2015	Benin	Convenience	cattle_blood	Prevalence, risk factors, and genetic diversity of veterinary important tickborne pathogens in cattle from Rhipicephalus microplus-invaded and noninvaded areas of Benin	RAS
Adjou Moumouni et al. - 2018	2018	cattle				Parasite	Babesiidae	Babesia	B. bovis	nPCR	sbp4	207	24	2015	Benin	Convenience	cattle_blood	Prevalence, risk factors, and genetic diversity of veterinary important tickborne pathogens in cattle from Rhipicephalus microplus-invaded and noninvaded areas of Benin	RAS
Adjou Moumouni et al. - 2018	2018	cattle				Bacteria	Anaplasmataceae	Ehrlichia	E. ruminantium	nPCR	16S	207	1	2015	Benin	Convenience	cattle_blood	Prevalence, risk factors, and genetic diversity of veterinary important tickborne pathogens in cattle from Rhipicephalus microplus-invaded and noninvaded areas of Benin	RAS
Ali et al. - 2017	2017	sheep				Parasite	Theileriidae	Theileria	T. lestoquardi	cPCR	msp	91	32	NA	Sudan	Convenience	sheep_blood	Genotyping of Theileria lestoquardi from sheep and goats in Sudan to support control of Malignant Ovine Theileriosis	RAS
Ali et al. - 2017	2017	goat				Parasite	Theileriidae	Theileria	T. lestoquardi	cPCR	msp	87	4	NA	Sudan	Convenience	goat_blood	Genotyping of Theileria lestoquardi from sheep and goats in Sudan to support control of Malignant Ovine Theileriosis	RAS
Ali et al. - 2020	2020	Human				Bacteria	Rickettsiaceae	Rickettsia	Rickettsia spp.	qPCR	NA	149	6	2015	Zanzibar	Convenience	Hum_blood	Etiologic Agents of Fever of Unknown Origin Among Patients Attending Mnazi Mmoja Hospital, Zanzibar	RAS
Ali et al. - 2020	2020	Human				Bacteria	Coxiellaceae	Coxiella	C. burnetii	qPCR	NA	149	1	2015	Zanzibar	Convenience	Hum_blood	Etiologic Agents of Fever of Unknown Origin Among Patients Attending Mnazi Mmoja Hospital, Zanzibar	RAS
Allan et al. - 2021	2021	cattle				Parasite	Theileriidae	Theileria	T. parva	nPCR	p104	770	39	2016_2017	Tanzania	Convenience	cattle_blood	A cross-sectional survey to establish Theileria parva prevalence and vector control at the wildlife-livestock interface, Northern Tanzania	RAS
Amoa-Bosompem et al. - 2022	2022	Tick	Amblyomma	Amblyomma spp.	cattle	Virus	Bunyaviridae	Phlebovirus	Balambala tick virus	RT_PCR	L_segment	93	1	2016	Ghana	Convenience	Pooled_Tick	Screening for tick‑borne and tick‑associated viruses in ticks collected in Ghana	RAS
Amoa-Bosompem et al. - 2022	2022	Tick	Hyalomma	Hyalomma spp.	cattle	Virus	Bunyaviridae	Phlebovirus	Balambala tick virus	RT_PCR	L_segment	93	1	2016	Ghana	Convenience	Pooled_Tick	Screening for tick‑borne and tick‑associated viruses in ticks collected in Ghana	RAS
Amoa-Bosompem et al. - 2022	2022	Tick	Rhipicephalus	Rhipicephalus spp.	cattle	Virus	Nairoviridae	Orthonairovirus	DUGV	RT_PCR	S_segment	93	1	2016	Ghana	Convenience	Pooled_Tick	Screening for tick‑borne and tick‑associated viruses in ticks collected in Ghana	RAS
Amzati et al. - 2019	2019	cattle				Parasite	Theileriidae	Theileria	T. parva	nPCR	p104	480	119	2015	Congo	Convenience	cattle_blood	Genetic and antigenic variation of the bovine tick‑borne pathogen Theileria parva in the Great Lakes region of Central Africa	RAS
Anifowose et al. - 2020	2020	Tick	Amblyomma	A. variegatum	cattle	Bacteria	Anaplasmataceae	Ehrlichia	E. ruminantium	nPCR	pCS20	252	126	NA	Nigeria	Convenience	In_Tick	Molecular detection of Ehrlichia ruminantium in engorged ablyomma variegatum and cattle in Ogun State, Nigeria	RAS
Anifowose et al. - 2020	2020	cattle				Bacteria	Anaplasmataceae	Ehrlichia	E. ruminantium	nPCR	pCS20	259	61	NA	Nigeria	Convenience	cattle_blood	Molecular detection of Ehrlichia ruminantium in engorged ablyomma variegatum and cattle in Ogun State, Nigeria	RAS
Atuhaire et al. - 2020	2020	cattle				Parasite	Theileriidae	Theileria	T. parva	cPCR	p104	128	20	NA	Rwanda	Convenience	cattle_blood	Sequence diversity of cytotoxic T cell antigens and satellite marker analysis of Theileria parva informs the immunization against East Coast fever in Rwanda	RAS
Atuhaire et al. - 2021	2021	cattle				Parasite	Theileriidae	Theileria	T. parva	cPCR	p104	200	158	NA	Burundi	Convenience	cattle_blood	Molecular characterization and population genetics of Theileria parva in Burundi’s unvaccinated cattle: Towards the introduction of East Coast fever vaccine	RAS
Ayeh-Kumi et al. - 2022	2022	cattle				Parasite	Theileriidae/Babesiidae	Theileria/Babesia	Theileria/Babesia spp	nPCR	18S	30	9	2015_2016	Ghana	Convenience	cattle_blood	Preliminary Investigation into Plasmodium-like Piroplasms (Babesia/Theileria) among Cattle, Dogs and Humans in A Malaria-Endemic, Resource-Limited Sub-Saharan African City	RAS
Ayeh-Kumi et al. - 2022	2022	cattle				Parasite	Babesiidae	Babesia	B. bovis	cPCR	rap1	30	0	2015_2016	Ghana	Convenience	cattle_blood	Preliminary Investigation into Plasmodium-like Piroplasms (Babesia/Theileria) among Cattle, Dogs and Humans in A Malaria-Endemic, Resource-Limited Sub-Saharan African City	RAS
Ayeh-Kumi et al. - 2022	2022	cattle				Parasite	Babesiidae	Babesia	B. divergens	cPCR	18S	30	0	2015_2016	Ghana	Convenience	cattle_blood	Preliminary Investigation into Plasmodium-like Piroplasms (Babesia/Theileria) among Cattle, Dogs and Humans in A Malaria-Endemic, Resource-Limited Sub-Saharan African City	RAS
Ayeh-Kumi et al. - 2022	2022	Human				Parasite	Theileriidae/Babesiidae	Theileria/Babesia	Theileria/Babesia spp	nPCR	18S	150	0	2015_2016	Ghana	Convenience	Hum_blood	Preliminary Investigation into Plasmodium-like Piroplasms (Babesia/Theileria) among Cattle, Dogs and Humans in A Malaria-Endemic, Resource-Limited Sub-Saharan African City	RAS
Ayeh-Kumi et al. - 2022	2022	Human				Parasite	Babesiidae	Babesia	B. bovis	cPCR	rap1	150	0	2015_2016	Ghana	Convenience	Hum_blood	Preliminary Investigation into Plasmodium-like Piroplasms (Babesia/Theileria) among Cattle, Dogs and Humans in A Malaria-Endemic, Resource-Limited Sub-Saharan African City	RAS
Ayeh-Kumi et al. - 2022	2022	Human				Parasite	Babesiidae	Babesia	B. divergens	cPCR	18S	150	0	2015_2016	Ghana	Convenience	Hum_blood	Preliminary Investigation into Plasmodium-like Piroplasms (Babesia/Theileria) among Cattle, Dogs and Humans in A Malaria-Endemic, Resource-Limited Sub-Saharan African City	RAS
Ayeh-Kumi et al. - 2022	2022	Human				Parasite	Babesiidae	Babesia	B. canis	cPCR	18S	150	0	2015_2016	Ghana	Convenience	Hum_blood	Preliminary Investigation into Plasmodium-like Piroplasms (Babesia/Theileria) among Cattle, Dogs and Humans in A Malaria-Endemic, Resource-Limited Sub-Saharan African City	RAS
Beckley et al. - 2016	2016	cattle				Bacteria	Anaplasmataceae	Anaplasma	A. marginale	cPCR	msp1	397	250	NA	Ghana	Convenience	cattle_blood	Disaggregating Tropical Disease Prevalence by Climatic and Vegetative Zones within Tropical West Africa	RAS
Beckley et al. - 2016	2016	cattle				Parasite	Babesiidae	Babesia	B. bigemina	cPCR	cytb	397	10	NA	Ghana	Convenience	cattle_blood	Disaggregating Tropical Disease Prevalence by Climatic and Vegetative Zones within Tropical West Africa	RAS
Beckley et al. - 2016	2016	cattle				Parasite	Theileriidae	Theileria	Theileria spp.	cPCR	cytb	397	105	NA	Ghana	Convenience	cattle_blood	Disaggregating Tropical Disease Prevalence by Climatic and Vegetative Zones within Tropical West Africa	RAS
Berggoetz et al. - 2014	2014	Tick	Rhipicephalus	R. decoloratus	cattle_sheep	Parasite	Theileriidae/Babesiidae	Theileria/Babesia	Theileria/Babesia spp	RLB	18S/V4	160	8	2009_2011	South_Africa	Convenience	In_Tick	Protozoan andbacterialpathogensinticksalivary glands inwildanddomesticanimalenvironmentsin South Africa	RAS
Berggoetz et al. - 2014	2014	Tick	Rhipicephalus	R. decoloratus	cattle_sheep	Parasite	Babesiidae	Babesia	B. occultans	RLB	18S/V4	160	0	2009_2011	South_Africa	Convenience	In_Tick	Protozoan andbacterialpathogensinticksalivary glands inwildanddomesticanimalenvironmentsin South Africa	RAS
Berggoetz et al. - 2014	2014	Tick	Rhipicephalus	R. decoloratus	cattle_sheep	Parasite	Babesiidae	Babesia	B. bigemina	RLB	18S/V4	160	3	2009_2011	South_Africa	Convenience	In_Tick	Protozoan andbacterialpathogensinticksalivary glands inwildanddomesticanimalenvironmentsin South Africa	RAS
Berggoetz et al. - 2014	2014	Tick	Rhipicephalus	R. decoloratus	cattle_sheep	Parasite	Babesiidae	Babesia	B. caballi	RLB	18S/V4	160	1	2009_2011	South_Africa	Convenience	In_Tick	Protozoan andbacterialpathogensinticksalivary glands inwildanddomesticanimalenvironmentsin South Africa	RAS
Berggoetz et al. - 2014	2014	Tick	Rhipicephalus	R. decoloratus	cattle_sheep	Parasite	Babesiidae	Babesia	Babesia sp. sable	RLB	18S/V4	160	0	2009_2011	South_Africa	Convenience	In_Tick	Protozoan andbacterialpathogensinticksalivary glands inwildanddomesticanimalenvironmentsin South Africa	RAS
Berggoetz et al. - 2014	2014	Tick	Rhipicephalus	R. decoloratus	cattle_sheep	Parasite	Theileriidae	Theileria	Theileria spp.	RLB	18S/V4	160	1	2009_2011	South_Africa	Convenience	In_Tick	Protozoan andbacterialpathogensinticksalivary glands inwildanddomesticanimalenvironmentsin South Africa	RAS
Berggoetz et al. - 2014	2014	Tick	Rhipicephalus	R. decoloratus	cattle_sheep	Parasite	Theileriidae	Theileria	T. bicornis	RLB	18S/V4	160	0	2009_2011	South_Africa	Convenience	In_Tick	Protozoan andbacterialpathogensinticksalivary glands inwildanddomesticanimalenvironmentsin South Africa	RAS
Berggoetz et al. - 2014	2014	Tick	Rhipicephalus	R. decoloratus	cattle_sheep	Parasite	Theileriidae	Theileria	T. ovis	RLB	18S/V4	160	0	2009_2011	South_Africa	Convenience	In_Tick	Protozoan andbacterialpathogensinticksalivary glands inwildanddomesticanimalenvironmentsin South Africa	RAS
Berggoetz et al. - 2014	2014	Tick	Rhipicephalus	R. decoloratus	cattle_sheep	Parasite	Theileriidae	Theileria	T. separata	RLB	18S/V4	160	0	2009_2011	South_Africa	Convenience	In_Tick	Protozoan andbacterialpathogensinticksalivary glands inwildanddomesticanimalenvironmentsin South Africa	RAS
Berggoetz et al. - 2014	2014	Tick	Rhipicephalus	R. decoloratus	cattle_sheep	Parasite	Theileriidae	Theileria	Theileria sp. Sable	RLB	18S/V4	160	0	2009_2011	South_Africa	Convenience	In_Tick	Protozoan andbacterialpathogensinticksalivary glands inwildanddomesticanimalenvironmentsin South Africa	RAS
Berggoetz et al. - 2014	2014	Tick	Rhipicephalus	R. decoloratus	cattle_sheep	Parasite	Theileriidae	Theileria	T. buffeli	RLB	18S/V4	160	3	2009_2011	South_Africa	Convenience	In_Tick	Protozoan andbacterialpathogensinticksalivary glands inwildanddomesticanimalenvironmentsin South Africa	RAS
Berggoetz et al. - 2014	2014	Tick	Rhipicephalus	R. decoloratus	cattle_sheep	Parasite	Theileriidae	Theileria	T. taurotragi	RLB	18S/V4	160	0	2009_2011	South_Africa	Convenience	In_Tick	Protozoan andbacterialpathogensinticksalivary glands inwildanddomesticanimalenvironmentsin South Africa	RAS
Berggoetz et al. - 2014	2014	Tick	Rhipicephalus	R. decoloratus	cattle_sheep	Parasite	Theileriidae	Theileria	T. annulata	RLB	18S/V4	160	1	2009_2011	South_Africa	Convenience	In_Tick	Protozoan andbacterialpathogensinticksalivary glands inwildanddomesticanimalenvironmentsin South Africa	RAS
Berggoetz et al. - 2014	2014	Tick	Rhipicephalus	R. decoloratus	cattle_sheep	Parasite	Theileriidae	Theileria	Theileria sp. Kudu	RLB	18S/V4	160	0	2009_2011	South_Africa	Convenience	In_Tick	Protozoan andbacterialpathogensinticksalivary glands inwildanddomesticanimalenvironmentsin South Africa	RAS
Berggoetz et al. - 2014	2014	Tick	Rhipicephalus	R. decoloratus	cattle_sheep	Parasite	Theileriidae	Theileria	T. mutans	RLB	18S/V4	160	0	2009_2011	South_Africa	Convenience	In_Tick	Protozoan andbacterialpathogensinticksalivary glands inwildanddomesticanimalenvironmentsin South Africa	RAS
Berggoetz et al. - 2014	2014	Tick	Rhipicephalus	R. decoloratus	cattle_sheep	Bacteria	Anaplasmataceae	Anaplasma/Ehrlichia	Anaplasma/Ehrlichia spp.	RLB	16S/V1	160	1	2009_2011	South_Africa	Convenience	In_Tick	Protozoan andbacterialpathogensinticksalivary glands inwildanddomesticanimalenvironmentsin South Africa	RAS
Berggoetz et al. - 2014	2014	Tick	Rhipicephalus	R. decoloratus	cattle_sheep	Bacteria	Anaplasmataceae	Anaplasma	A. bovis	RLB	16S/V1	160	1	2009_2011	South_Africa	Convenience	In_Tick	Protozoan andbacterialpathogensinticksalivary glands inwildanddomesticanimalenvironmentsin South Africa	RAS
Berggoetz et al. - 2014	2014	Tick	Rhipicephalus	R. decoloratus	cattle_sheep	Bacteria	Anaplasmataceae	Anaplasma	A. marginale	RLB	16S/V1	160	1	2009_2011	South_Africa	Convenience	In_Tick	Protozoan andbacterialpathogensinticksalivary glands inwildanddomesticanimalenvironmentsin South Africa	RAS
Berggoetz et al. - 2014	2014	Tick	Rhipicephalus	R. decoloratus	cattle_sheep	Bacteria	Anaplasmataceae	Anaplasma	A. ovis	RLB	16S/V1	160	0	2009_2011	South_Africa	Convenience	In_Tick	Protozoan andbacterialpathogensinticksalivary glands inwildanddomesticanimalenvironmentsin South Africa	RAS
Berggoetz et al. - 2014	2014	Tick	Rhipicephalus	R. decoloratus	cattle_sheep	Bacteria	Anaplasmataceae	Anaplasma	A. platys	RLB	16S/V1	160	0	2009_2011	South_Africa	Convenience	In_Tick	Protozoan andbacterialpathogensinticksalivary glands inwildanddomesticanimalenvironmentsin South Africa	RAS
Berggoetz et al. - 2014	2014	Tick	Rhipicephalus	R. decoloratus	cattle_sheep	Bacteria	Anaplasmataceae	Ehrlichia	Ehrlichia spp.	RLB	16S/V1	160	6	2009_2011	South_Africa	Convenience	In_Tick	Protozoan andbacterialpathogensinticksalivary glands inwildanddomesticanimalenvironmentsin South Africa	RAS
Berggoetz et al. - 2014	2014	Tick	Rhipicephalus	R. decoloratus	cattle_sheep	Bacteria	Anaplasmataceae	Ehrlichia	E. ovis	RLB	16S/V1	160	0	2009_2011	South_Africa	Convenience	In_Tick	Protozoan andbacterialpathogensinticksalivary glands inwildanddomesticanimalenvironmentsin South Africa	RAS
Berggoetz et al. - 2014	2014	Tick	Rhipicephalus	R. decoloratus	cattle_sheep	Bacteria	Anaplasmataceae	Ehrlichia	E. ruminantium	RLB	16S/V1	160	0	2009_2011	South_Africa	Convenience	In_Tick	Protozoan andbacterialpathogensinticksalivary glands inwildanddomesticanimalenvironmentsin South Africa	RAS
Berggoetz et al. - 2014	2014	Tick	Rhipicephalus	R. evertsi	cattle_sheep	Parasite	Theileriidae/Babesiidae	Theileria/Babesia	Theileria/Babesia spp	RLB	18S/V4	435	9	2009_2011	South_Africa	Convenience	In_Tick	Protozoan andbacterialpathogensinticksalivary glands inwildanddomesticanimalenvironmentsin South Africa	RAS
Berggoetz et al. - 2014	2014	Tick	Rhipicephalus	R. evertsi	cattle_sheep	Parasite	Babesiidae	Babesia	B. occultans	RLB	18S/V4	435	0	2009_2011	South_Africa	Convenience	In_Tick	Protozoan andbacterialpathogensinticksalivary glands inwildanddomesticanimalenvironmentsin South Africa	RAS
Berggoetz et al. - 2014	2014	Tick	Rhipicephalus	R. evertsi	cattle_sheep	Parasite	Babesiidae	Babesia	B. bigemina	RLB	18S/V4	435	1	2009_2011	South_Africa	Convenience	In_Tick	Protozoan andbacterialpathogensinticksalivary glands inwildanddomesticanimalenvironmentsin South Africa	RAS
Berggoetz et al. - 2014	2014	Tick	Rhipicephalus	R. evertsi	cattle_sheep	Parasite	Babesiidae	Babesia	B. caballi	RLB	18S/V4	435	0	2009_2011	South_Africa	Convenience	In_Tick	Protozoan andbacterialpathogensinticksalivary glands inwildanddomesticanimalenvironmentsin South Africa	RAS
Berggoetz et al. - 2014	2014	Tick	Rhipicephalus	R. evertsi	cattle_sheep	Parasite	Babesiidae	Babesia	Babesia sp. sable	RLB	18S/V4	435	0	2009_2011	South_Africa	Convenience	In_Tick	Protozoan andbacterialpathogensinticksalivary glands inwildanddomesticanimalenvironmentsin South Africa	RAS
Berggoetz et al. - 2014	2014	Tick	Rhipicephalus	R. evertsi	cattle_sheep	Parasite	Theileriidae	Theileria	Theileria spp.	RLB	18S/V4	435	4	2009_2011	South_Africa	Convenience	In_Tick	Protozoan andbacterialpathogensinticksalivary glands inwildanddomesticanimalenvironmentsin South Africa	RAS
Berggoetz et al. - 2014	2014	Tick	Rhipicephalus	R. evertsi	cattle_sheep	Parasite	Theileriidae	Theileria	T. bicornis	RLB	18S/V4	435	6	2009_2011	South_Africa	Convenience	In_Tick	Protozoan andbacterialpathogensinticksalivary glands inwildanddomesticanimalenvironmentsin South Africa	RAS
Berggoetz et al. - 2014	2014	Tick	Rhipicephalus	R. evertsi	cattle_sheep	Parasite	Theileriidae	Theileria	T. ovis	RLB	18S/V4	435	2	2009_2011	South_Africa	Convenience	In_Tick	Protozoan andbacterialpathogensinticksalivary glands inwildanddomesticanimalenvironmentsin South Africa	RAS
Berggoetz et al. - 2014	2014	Tick	Rhipicephalus	R. evertsi	cattle_sheep	Parasite	Theileriidae	Theileria	T. separata	RLB	18S/V4	435	4	2009_2011	South_Africa	Convenience	In_Tick	Protozoan andbacterialpathogensinticksalivary glands inwildanddomesticanimalenvironmentsin South Africa	RAS
Berggoetz et al. - 2014	2014	Tick	Rhipicephalus	R. evertsi	cattle_sheep	Parasite	Theileriidae	Theileria	Theileria sp. Sable	RLB	18S/V4	435	1	2009_2011	South_Africa	Convenience	In_Tick	Protozoan andbacterialpathogensinticksalivary glands inwildanddomesticanimalenvironmentsin South Africa	RAS
Berggoetz et al. - 2014	2014	Tick	Rhipicephalus	R. evertsi	cattle_sheep	Parasite	Theileriidae	Theileria	T. buffeli	RLB	18S/V4	435	3	2009_2011	South_Africa	Convenience	In_Tick	Protozoan andbacterialpathogensinticksalivary glands inwildanddomesticanimalenvironmentsin South Africa	RAS
Berggoetz et al. - 2014	2014	Tick	Rhipicephalus	R. evertsi	cattle_sheep	Parasite	Theileriidae	Theileria	T. taurotragi	RLB	18S/V4	435	0	2009_2011	South_Africa	Convenience	In_Tick	Protozoan andbacterialpathogensinticksalivary glands inwildanddomesticanimalenvironmentsin South Africa	RAS
Berggoetz et al. - 2014	2014	Tick	Rhipicephalus	R. evertsi	cattle_sheep	Parasite	Theileriidae	Theileria	T. annulata	RLB	18S/V4	435	1	2009_2011	South_Africa	Convenience	In_Tick	Protozoan andbacterialpathogensinticksalivary glands inwildanddomesticanimalenvironmentsin South Africa	RAS
Berggoetz et al. - 2014	2014	Tick	Rhipicephalus	R. evertsi	cattle_sheep	Parasite	Theileriidae	Theileria	Theileria sp. Kudu	RLB	18S/V4	435	0	2009_2011	South_Africa	Convenience	In_Tick	Protozoan andbacterialpathogensinticksalivary glands inwildanddomesticanimalenvironmentsin South Africa	RAS
Berggoetz et al. - 2014	2014	Tick	Rhipicephalus	R. evertsi	cattle_sheep	Parasite	Theileriidae	Theileria	T. mutans	RLB	18S/V4	435	1	2009_2011	South_Africa	Convenience	In_Tick	Protozoan andbacterialpathogensinticksalivary glands inwildanddomesticanimalenvironmentsin South Africa	RAS
Berggoetz et al. - 2014	2014	Tick	Rhipicephalus	R. evertsi	cattle_sheep	Bacteria	Anaplasmataceae	Anaplasma/Ehrlichia	Anaplasma/Ehrlichia spp.	RLB	16S/V1	435	0	2009_2011	South_Africa	Convenience	In_Tick	Protozoan andbacterialpathogensinticksalivary glands inwildanddomesticanimalenvironmentsin South Africa	RAS
Berggoetz et al. - 2014	2014	Tick	Rhipicephalus	R. evertsi	cattle_sheep	Bacteria	Anaplasmataceae	Anaplasma	A. bovis	RLB	16S/V1	435	3	2009_2011	South_Africa	Convenience	In_Tick	Protozoan andbacterialpathogensinticksalivary glands inwildanddomesticanimalenvironmentsin South Africa	RAS
Berggoetz et al. - 2014	2014	Tick	Rhipicephalus	R. evertsi	cattle_sheep	Bacteria	Anaplasmataceae	Anaplasma	A. marginale	RLB	16S/V1	435	1	2009_2011	South_Africa	Convenience	In_Tick	Protozoan andbacterialpathogensinticksalivary glands inwildanddomesticanimalenvironmentsin South Africa	RAS
Berggoetz et al. - 2014	2014	Tick	Rhipicephalus	R. evertsi	cattle_sheep	Bacteria	Anaplasmataceae	Anaplasma	A. ovis	RLB	16S/V1	435	3	2009_2011	South_Africa	Convenience	In_Tick	Protozoan andbacterialpathogensinticksalivary glands inwildanddomesticanimalenvironmentsin South Africa	RAS
Berggoetz et al. - 2014	2014	Tick	Rhipicephalus	R. evertsi	cattle_sheep	Bacteria	Anaplasmataceae	Anaplasma	A. platys	RLB	16S/V1	435	1	2009_2011	South_Africa	Convenience	In_Tick	Protozoan andbacterialpathogensinticksalivary glands inwildanddomesticanimalenvironmentsin South Africa	RAS
Berggoetz et al. - 2014	2014	Tick	Rhipicephalus	R. evertsi	cattle_sheep	Bacteria	Anaplasmataceae	Ehrlichia	Ehrlichia spp.	RLB	16S/V1	435	2	2009_2011	South_Africa	Convenience	In_Tick	Protozoan andbacterialpathogensinticksalivary glands inwildanddomesticanimalenvironmentsin South Africa	RAS
Berggoetz et al. - 2014	2014	Tick	Rhipicephalus	R. evertsi	cattle_sheep	Bacteria	Anaplasmataceae	Ehrlichia	E. ovis	RLB	16S/V1	435	2	2009_2011	South_Africa	Convenience	In_Tick	Protozoan andbacterialpathogensinticksalivary glands inwildanddomesticanimalenvironmentsin South Africa	RAS
Berggoetz et al. - 2014	2014	Tick	Rhipicephalus	R. evertsi	cattle_sheep	Bacteria	Anaplasmataceae	Ehrlichia	E. ruminantium	RLB	16S/V1	435	0	2009_2011	South_Africa	Convenience	In_Tick	Protozoan andbacterialpathogensinticksalivary glands inwildanddomesticanimalenvironmentsin South Africa	RAS
Berggoetz et al. - 2014	2014	Tick	Amblyomma	A. hebraeum	cattle	Parasite	Theileriidae/Babesiidae	Theileria/Babesia	Theileria/Babesia spp	RLB	18S/V4	142	4	2009_2011	South_Africa	Convenience	In_Tick	Protozoan andbacterialpathogensinticksalivary glands inwildanddomesticanimalenvironmentsin South Africa	RAS
Berggoetz et al. - 2014	2014	Tick	Amblyomma	A. hebraeum	cattle	Parasite	Babesiidae	Babesia	B. occultans	RLB	18S/V4	142	0	2009_2011	South_Africa	Convenience	In_Tick	Protozoan andbacterialpathogensinticksalivary glands inwildanddomesticanimalenvironmentsin South Africa	RAS
Berggoetz et al. - 2014	2014	Tick	Amblyomma	A. hebraeum	cattle	Parasite	Babesiidae	Babesia	B. bigemina	RLB	18S/V4	142	0	2009_2011	South_Africa	Convenience	In_Tick	Protozoan andbacterialpathogensinticksalivary glands inwildanddomesticanimalenvironmentsin South Africa	RAS
Berggoetz et al. - 2014	2014	Tick	Amblyomma	A. hebraeum	cattle	Parasite	Babesiidae	Babesia	B. caballi	RLB	18S/V4	142	0	2009_2011	South_Africa	Convenience	In_Tick	Protozoan andbacterialpathogensinticksalivary glands inwildanddomesticanimalenvironmentsin South Africa	RAS
Berggoetz et al. - 2014	2014	Tick	Amblyomma	A. hebraeum	cattle	Parasite	Babesiidae	Babesia	Babesia sp. sable	RLB	18S/V4	142	0	2009_2011	South_Africa	Convenience	In_Tick	Protozoan andbacterialpathogensinticksalivary glands inwildanddomesticanimalenvironmentsin South Africa	RAS
Berggoetz et al. - 2014	2014	Tick	Amblyomma	A. hebraeum	cattle	Parasite	Theileriidae	Theileria	Theileria spp.	RLB	18S/V4	142	4	2009_2011	South_Africa	Convenience	In_Tick	Protozoan andbacterialpathogensinticksalivary glands inwildanddomesticanimalenvironmentsin South Africa	RAS
Berggoetz et al. - 2014	2014	Tick	Amblyomma	A. hebraeum	cattle	Parasite	Theileriidae	Theileria	T. bicornis	RLB	18S/V4	142	0	2009_2011	South_Africa	Convenience	In_Tick	Protozoan andbacterialpathogensinticksalivary glands inwildanddomesticanimalenvironmentsin South Africa	RAS
Berggoetz et al. - 2014	2014	Tick	Amblyomma	A. hebraeum	cattle	Parasite	Theileriidae	Theileria	T. ovis	RLB	18S/V4	142	0	2009_2011	South_Africa	Convenience	In_Tick	Protozoan andbacterialpathogensinticksalivary glands inwildanddomesticanimalenvironmentsin South Africa	RAS
Berggoetz et al. - 2014	2014	Tick	Amblyomma	A. hebraeum	cattle	Parasite	Theileriidae	Theileria	T. separata	RLB	18S/V4	142	0	2009_2011	South_Africa	Convenience	In_Tick	Protozoan andbacterialpathogensinticksalivary glands inwildanddomesticanimalenvironmentsin South Africa	RAS
Berggoetz et al. - 2014	2014	Tick	Amblyomma	A. hebraeum	cattle	Parasite	Theileriidae	Theileria	Theileria sp. Sable	RLB	18S/V4	142	1	2009_2011	South_Africa	Convenience	In_Tick	Protozoan andbacterialpathogensinticksalivary glands inwildanddomesticanimalenvironmentsin South Africa	RAS
Berggoetz et al. - 2014	2014	Tick	Amblyomma	A. hebraeum	cattle	Parasite	Theileriidae	Theileria	T. buffeli	RLB	18S/V4	142	0	2009_2011	South_Africa	Convenience	In_Tick	Protozoan andbacterialpathogensinticksalivary glands inwildanddomesticanimalenvironmentsin South Africa	RAS
Berggoetz et al. - 2014	2014	Tick	Amblyomma	A. hebraeum	cattle	Parasite	Theileriidae	Theileria	T. taurotragi	RLB	18S/V4	142	0	2009_2011	South_Africa	Convenience	In_Tick	Protozoan andbacterialpathogensinticksalivary glands inwildanddomesticanimalenvironmentsin South Africa	RAS
Berggoetz et al. - 2014	2014	Tick	Amblyomma	A. hebraeum	cattle	Parasite	Theileriidae	Theileria	T. annulata	RLB	18S/V4	142	0	2009_2011	South_Africa	Convenience	In_Tick	Protozoan andbacterialpathogensinticksalivary glands inwildanddomesticanimalenvironmentsin South Africa	RAS
Berggoetz et al. - 2014	2014	Tick	Amblyomma	A. hebraeum	cattle	Parasite	Theileriidae	Theileria	Theileria sp. Kudu	RLB	18S/V4	142	0	2009_2011	South_Africa	Convenience	In_Tick	Protozoan andbacterialpathogensinticksalivary glands inwildanddomesticanimalenvironmentsin South Africa	RAS
Berggoetz et al. - 2014	2014	Tick	Amblyomma	A. hebraeum	cattle	Parasite	Theileriidae	Theileria	T. mutans	RLB	18S/V4	142	1	2009_2011	South_Africa	Convenience	In_Tick	Protozoan andbacterialpathogensinticksalivary glands inwildanddomesticanimalenvironmentsin South Africa	RAS
Berggoetz et al. - 2014	2014	Tick	Amblyomma	A. hebraeum	cattle	Bacteria	Anaplasmataceae	Anaplasma/Ehrlichia	Anaplasma/Ehrlichia spp.	RLB	16S/V1	142	9	2009_2011	South_Africa	Convenience	In_Tick	Protozoan andbacterialpathogensinticksalivary glands inwildanddomesticanimalenvironmentsin South Africa	RAS
Berggoetz et al. - 2014	2014	Tick	Amblyomma	A. hebraeum	cattle	Bacteria	Anaplasmataceae	Anaplasma	A. bovis	RLB	16S/V1	142	0	2009_2011	South_Africa	Convenience	In_Tick	Protozoan andbacterialpathogensinticksalivary glands inwildanddomesticanimalenvironmentsin South Africa	RAS
Berggoetz et al. - 2014	2014	Tick	Amblyomma	A. hebraeum	cattle	Bacteria	Anaplasmataceae	Anaplasma	A. marginale	RLB	16S/V1	142	0	2009_2011	South_Africa	Convenience	In_Tick	Protozoan andbacterialpathogensinticksalivary glands inwildanddomesticanimalenvironmentsin South Africa	RAS
Berggoetz et al. - 2014	2014	Tick	Amblyomma	A. hebraeum	cattle	Bacteria	Anaplasmataceae	Anaplasma	A. ovis	RLB	16S/V1	142	0	2009_2011	South_Africa	Convenience	In_Tick	Protozoan andbacterialpathogensinticksalivary glands inwildanddomesticanimalenvironmentsin South Africa	RAS
Berggoetz et al. - 2014	2014	Tick	Amblyomma	A. hebraeum	cattle	Bacteria	Anaplasmataceae	Anaplasma	A. platys	RLB	16S/V1	142	0	2009_2011	South_Africa	Convenience	In_Tick	Protozoan andbacterialpathogensinticksalivary glands inwildanddomesticanimalenvironmentsin South Africa	RAS
Berggoetz et al. - 2014	2014	Tick	Amblyomma	A. hebraeum	cattle	Bacteria	Anaplasmataceae	Ehrlichia	Ehrlichia spp.	RLB	16S/V1	142	0	2009_2011	South_Africa	Convenience	In_Tick	Protozoan andbacterialpathogensinticksalivary glands inwildanddomesticanimalenvironmentsin South Africa	RAS
Berggoetz et al. - 2014	2014	Tick	Amblyomma	A. hebraeum	cattle	Bacteria	Anaplasmataceae	Ehrlichia	E. ovis	RLB	16S/V1	142	0	2009_2011	South_Africa	Convenience	In_Tick	Protozoan andbacterialpathogensinticksalivary glands inwildanddomesticanimalenvironmentsin South Africa	RAS
Berggoetz et al. - 2014	2014	Tick	Amblyomma	A. hebraeum	cattle	Bacteria	Anaplasmataceae	Ehrlichia	E. ruminantium	RLB	16S/V1	142	2	2009_2011	South_Africa	Convenience	In_Tick	Protozoan andbacterialpathogensinticksalivary glands inwildanddomesticanimalenvironmentsin South Africa	RAS
Berggoetz et al. - 2014	2014	Tick	Hyalomma	H. rufipes	cattle_sheep	Parasite	Theileriidae/Babesiidae	Theileria/Babesia	Theileria/Babesia spp	RLB	18S/V4	130	5	2009_2011	South_Africa	Convenience	In_Tick	Protozoan andbacterialpathogensinticksalivary glands inwildanddomesticanimalenvironmentsin South Africa	RAS
Berggoetz et al. - 2014	2014	Tick	Hyalomma	H. rufipes	cattle_sheep	Parasite	Babesiidae	Babesia	B. occultans	RLB	18S/V4	130	1	2009_2011	South_Africa	Convenience	In_Tick	Protozoan andbacterialpathogensinticksalivary glands inwildanddomesticanimalenvironmentsin South Africa	RAS
Berggoetz et al. - 2014	2014	Tick	Hyalomma	H. rufipes	cattle_sheep	Parasite	Babesiidae	Babesia	B. bigemina	RLB	18S/V4	130	0	2009_2011	South_Africa	Convenience	In_Tick	Protozoan andbacterialpathogensinticksalivary glands inwildanddomesticanimalenvironmentsin South Africa	RAS
Berggoetz et al. - 2014	2014	Tick	Hyalomma	H. rufipes	cattle_sheep	Parasite	Babesiidae	Babesia	B. caballi	RLB	18S/V4	130	0	2009_2011	South_Africa	Convenience	In_Tick	Protozoan andbacterialpathogensinticksalivary glands inwildanddomesticanimalenvironmentsin South Africa	RAS
Berggoetz et al. - 2014	2014	Tick	Hyalomma	H. rufipes	cattle_sheep	Parasite	Babesiidae	Babesia	Babesia sp. sable	RLB	18S/V4	130	1	2009_2011	South_Africa	Convenience	In_Tick	Protozoan andbacterialpathogensinticksalivary glands inwildanddomesticanimalenvironmentsin South Africa	RAS
Berggoetz et al. - 2014	2014	Tick	Hyalomma	H. rufipes	cattle_sheep	Parasite	Theileriidae	Theileria	Theileria spp.	RLB	18S/V4	130	1	2009_2011	South_Africa	Convenience	In_Tick	Protozoan andbacterialpathogensinticksalivary glands inwildanddomesticanimalenvironmentsin South Africa	RAS
Berggoetz et al. - 2014	2014	Tick	Hyalomma	H. rufipes	cattle_sheep	Parasite	Theileriidae	Theileria	T. bicornis	RLB	18S/V4	130	0	2009_2011	South_Africa	Convenience	In_Tick	Protozoan andbacterialpathogensinticksalivary glands inwildanddomesticanimalenvironmentsin South Africa	RAS
Berggoetz et al. - 2014	2014	Tick	Hyalomma	H. rufipes	cattle_sheep	Parasite	Theileriidae	Theileria	T. ovis	RLB	18S/V4	130	0	2009_2011	South_Africa	Convenience	In_Tick	Protozoan andbacterialpathogensinticksalivary glands inwildanddomesticanimalenvironmentsin South Africa	RAS
Berggoetz et al. - 2014	2014	Tick	Hyalomma	H. rufipes	cattle_sheep	Parasite	Theileriidae	Theileria	T. separata	RLB	18S/V4	130	0	2009_2011	South_Africa	Convenience	In_Tick	Protozoan andbacterialpathogensinticksalivary glands inwildanddomesticanimalenvironmentsin South Africa	RAS
Berggoetz et al. - 2014	2014	Tick	Hyalomma	H. rufipes	cattle_sheep	Parasite	Theileriidae	Theileria	Theileria sp. Sable	RLB	18S/V4	130	0	2009_2011	South_Africa	Convenience	In_Tick	Protozoan andbacterialpathogensinticksalivary glands inwildanddomesticanimalenvironmentsin South Africa	RAS
Berggoetz et al. - 2014	2014	Tick	Hyalomma	H. rufipes	cattle_sheep	Parasite	Theileriidae	Theileria	T. buffeli	RLB	18S/V4	130	1	2009_2011	South_Africa	Convenience	In_Tick	Protozoan andbacterialpathogensinticksalivary glands inwildanddomesticanimalenvironmentsin South Africa	RAS
Berggoetz et al. - 2014	2014	Tick	Hyalomma	H. rufipes	cattle_sheep	Parasite	Theileriidae	Theileria	T. taurotragi	RLB	18S/V4	130	0	2009_2011	South_Africa	Convenience	In_Tick	Protozoan andbacterialpathogensinticksalivary glands inwildanddomesticanimalenvironmentsin South Africa	RAS
Berggoetz et al. - 2014	2014	Tick	Hyalomma	H. rufipes	cattle_sheep	Parasite	Theileriidae	Theileria	T. annulata	RLB	18S/V4	130	0	2009_2011	South_Africa	Convenience	In_Tick	Protozoan andbacterialpathogensinticksalivary glands inwildanddomesticanimalenvironmentsin South Africa	RAS
Berggoetz et al. - 2014	2014	Tick	Hyalomma	H. rufipes	cattle_sheep	Parasite	Theileriidae	Theileria	Theileria sp. Kudu	RLB	18S/V4	130	0	2009_2011	South_Africa	Convenience	In_Tick	Protozoan andbacterialpathogensinticksalivary glands inwildanddomesticanimalenvironmentsin South Africa	RAS
Berggoetz et al. - 2014	2014	Tick	Hyalomma	H. rufipes	cattle_sheep	Parasite	Theileriidae	Theileria	T. mutans	RLB	18S/V4	130	0	2009_2011	South_Africa	Convenience	In_Tick	Protozoan andbacterialpathogensinticksalivary glands inwildanddomesticanimalenvironmentsin South Africa	RAS
Berggoetz et al. - 2014	2014	Tick	Hyalomma	H. rufipes	cattle_sheep	Bacteria	Anaplasmataceae	Anaplasma/Ehrlichia	Anaplasma/Ehrlichia spp.	RLB	16S/V1	130	6	2009_2011	South_Africa	Convenience	In_Tick	Protozoan andbacterialpathogensinticksalivary glands inwildanddomesticanimalenvironmentsin South Africa	RAS
Berggoetz et al. - 2014	2014	Tick	Hyalomma	H. rufipes	cattle_sheep	Bacteria	Anaplasmataceae	Anaplasma	A. bovis	RLB	16S/V1	130	0	2009_2011	South_Africa	Convenience	In_Tick	Protozoan andbacterialpathogensinticksalivary glands inwildanddomesticanimalenvironmentsin South Africa	RAS
Berggoetz et al. - 2014	2014	Tick	Hyalomma	H. rufipes	cattle_sheep	Bacteria	Anaplasmataceae	Anaplasma	A. marginale	RLB	16S/V1	130	0	2009_2011	South_Africa	Convenience	In_Tick	Protozoan andbacterialpathogensinticksalivary glands inwildanddomesticanimalenvironmentsin South Africa	RAS
Berggoetz et al. - 2014	2014	Tick	Hyalomma	H. rufipes	cattle_sheep	Bacteria	Anaplasmataceae	Anaplasma	A. ovis	RLB	16S/V1	130	0	2009_2011	South_Africa	Convenience	In_Tick	Protozoan andbacterialpathogensinticksalivary glands inwildanddomesticanimalenvironmentsin South Africa	RAS
Berggoetz et al. - 2014	2014	Tick	Hyalomma	H. rufipes	cattle_sheep	Bacteria	Anaplasmataceae	Anaplasma	A. platys	RLB	16S/V1	130	0	2009_2011	South_Africa	Convenience	In_Tick	Protozoan andbacterialpathogensinticksalivary glands inwildanddomesticanimalenvironmentsin South Africa	RAS
Berggoetz et al. - 2014	2014	Tick	Hyalomma	H. rufipes	cattle_sheep	Bacteria	Anaplasmataceae	Ehrlichia	Ehrlichia spp.	RLB	16S/V1	130	1	2009_2011	South_Africa	Convenience	In_Tick	Protozoan andbacterialpathogensinticksalivary glands inwildanddomesticanimalenvironmentsin South Africa	RAS
Berggoetz et al. - 2014	2014	Tick	Hyalomma	H. rufipes	cattle_sheep	Bacteria	Anaplasmataceae	Ehrlichia	E. ovis	RLB	16S/V1	130	1	2009_2011	South_Africa	Convenience	In_Tick	Protozoan andbacterialpathogensinticksalivary glands inwildanddomesticanimalenvironmentsin South Africa	RAS
Berggoetz et al. - 2014	2014	Tick	Hyalomma	H. rufipes	cattle_sheep	Bacteria	Anaplasmataceae	Ehrlichia	E. ruminantium	RLB	16S/V1	130	0	2009_2011	South_Africa	Convenience	In_Tick	Protozoan andbacterialpathogensinticksalivary glands inwildanddomesticanimalenvironmentsin South Africa	RAS
Berggoetz et al. - 2014	2014	Tick	Rhipicephalus	R. appendiculatus	cattle	Parasite	Theileriidae/Babesiidae	Theileria/Babesia	Theileria/Babesia spp	RLB	18S/V4	14	0	2009_2011	South_Africa	Convenience	In_Tick	Protozoan andbacterialpathogensinticksalivary glands inwildanddomesticanimalenvironmentsin South Africa	RAS
Berggoetz et al. - 2014	2014	Tick	Rhipicephalus	R. appendiculatus	cattle	Parasite	Babesiidae	Babesia	B. occultans	RLB	18S/V4	14	0	2009_2011	South_Africa	Convenience	In_Tick	Protozoan andbacterialpathogensinticksalivary glands inwildanddomesticanimalenvironmentsin South Africa	RAS
Berggoetz et al. - 2014	2014	Tick	Rhipicephalus	R. appendiculatus	cattle	Parasite	Babesiidae	Babesia	B. bigemina	RLB	18S/V4	14	0	2009_2011	South_Africa	Convenience	In_Tick	Protozoan andbacterialpathogensinticksalivary glands inwildanddomesticanimalenvironmentsin South Africa	RAS
Berggoetz et al. - 2014	2014	Tick	Rhipicephalus	R. appendiculatus	cattle	Parasite	Babesiidae	Babesia	B. caballi	RLB	18S/V4	14	0	2009_2011	South_Africa	Convenience	In_Tick	Protozoan andbacterialpathogensinticksalivary glands inwildanddomesticanimalenvironmentsin South Africa	RAS
Berggoetz et al. - 2014	2014	Tick	Rhipicephalus	R. appendiculatus	cattle	Parasite	Babesiidae	Babesia	Babesia sp. sable	RLB	18S/V4	14	0	2009_2011	South_Africa	Convenience	In_Tick	Protozoan andbacterialpathogensinticksalivary glands inwildanddomesticanimalenvironmentsin South Africa	RAS
Berggoetz et al. - 2014	2014	Tick	Rhipicephalus	R. appendiculatus	cattle	Parasite	Theileriidae	Theileria	Theileria spp.	RLB	18S/V4	14	0	2009_2011	South_Africa	Convenience	In_Tick	Protozoan andbacterialpathogensinticksalivary glands inwildanddomesticanimalenvironmentsin South Africa	RAS
Berggoetz et al. - 2014	2014	Tick	Rhipicephalus	R. appendiculatus	cattle	Parasite	Theileriidae	Theileria	T. bicornis	RLB	18S/V4	14	0	2009_2011	South_Africa	Convenience	In_Tick	Protozoan andbacterialpathogensinticksalivary glands inwildanddomesticanimalenvironmentsin South Africa	RAS
Berggoetz et al. - 2014	2014	Tick	Rhipicephalus	R. appendiculatus	cattle	Parasite	Theileriidae	Theileria	T. ovis	RLB	18S/V4	14	0	2009_2011	South_Africa	Convenience	In_Tick	Protozoan andbacterialpathogensinticksalivary glands inwildanddomesticanimalenvironmentsin South Africa	RAS
Berggoetz et al. - 2014	2014	Tick	Rhipicephalus	R. appendiculatus	cattle	Parasite	Theileriidae	Theileria	T. separata	RLB	18S/V4	14	0	2009_2011	South_Africa	Convenience	In_Tick	Protozoan andbacterialpathogensinticksalivary glands inwildanddomesticanimalenvironmentsin South Africa	RAS
Berggoetz et al. - 2014	2014	Tick	Rhipicephalus	R. appendiculatus	cattle	Parasite	Theileriidae	Theileria	Theileria sp. Sable	RLB	18S/V4	14	0	2009_2011	South_Africa	Convenience	In_Tick	Protozoan andbacterialpathogensinticksalivary glands inwildanddomesticanimalenvironmentsin South Africa	RAS
Berggoetz et al. - 2014	2014	Tick	Rhipicephalus	R. appendiculatus	cattle	Parasite	Theileriidae	Theileria	T. buffeli	RLB	18S/V4	14	1	2009_2011	South_Africa	Convenience	In_Tick	Protozoan andbacterialpathogensinticksalivary glands inwildanddomesticanimalenvironmentsin South Africa	RAS
Berggoetz et al. - 2014	2014	Tick	Rhipicephalus	R. appendiculatus	cattle	Parasite	Theileriidae	Theileria	T. taurotragi	RLB	18S/V4	14	2	2009_2011	South_Africa	Convenience	In_Tick	Protozoan andbacterialpathogensinticksalivary glands inwildanddomesticanimalenvironmentsin South Africa	RAS
Berggoetz et al. - 2014	2014	Tick	Rhipicephalus	R. appendiculatus	cattle	Parasite	Theileriidae	Theileria	T. annulata	RLB	18S/V4	14	0	2009_2011	South_Africa	Convenience	In_Tick	Protozoan andbacterialpathogensinticksalivary glands inwildanddomesticanimalenvironmentsin South Africa	RAS
Berggoetz et al. - 2014	2014	Tick	Rhipicephalus	R. appendiculatus	cattle	Parasite	Theileriidae	Theileria	Theileria sp. Kudu	RLB	18S/V4	14	1	2009_2011	South_Africa	Convenience	In_Tick	Protozoan andbacterialpathogensinticksalivary glands inwildanddomesticanimalenvironmentsin South Africa	RAS
Berggoetz et al. - 2014	2014	Tick	Rhipicephalus	R. appendiculatus	cattle	Parasite	Theileriidae	Theileria	T. mutans	RLB	18S/V4	14	0	2009_2011	South_Africa	Convenience	In_Tick	Protozoan andbacterialpathogensinticksalivary glands inwildanddomesticanimalenvironmentsin South Africa	RAS
Berggoetz et al. - 2014	2014	Tick	Rhipicephalus	R. appendiculatus	cattle	Bacteria	Anaplasmataceae	Anaplasma/Ehrlichia	Anaplasma/Ehrlichia spp.	RLB	16S/V1	14	0	2009_2011	South_Africa	Convenience	In_Tick	Protozoan andbacterialpathogensinticksalivary glands inwildanddomesticanimalenvironmentsin South Africa	RAS
Berggoetz et al. - 2014	2014	Tick	Rhipicephalus	R. appendiculatus	cattle	Bacteria	Anaplasmataceae	Anaplasma	A. bovis	RLB	16S/V1	14	0	2009_2011	South_Africa	Convenience	In_Tick	Protozoan andbacterialpathogensinticksalivary glands inwildanddomesticanimalenvironmentsin South Africa	RAS
Berggoetz et al. - 2014	2014	Tick	Rhipicephalus	R. appendiculatus	cattle	Bacteria	Anaplasmataceae	Anaplasma	A. marginale	RLB	16S/V1	14	0	2009_2011	South_Africa	Convenience	In_Tick	Protozoan andbacterialpathogensinticksalivary glands inwildanddomesticanimalenvironmentsin South Africa	RAS
Berggoetz et al. - 2014	2014	Tick	Rhipicephalus	R. appendiculatus	cattle	Bacteria	Anaplasmataceae	Anaplasma	A. ovis	RLB	16S/V1	14	0	2009_2011	South_Africa	Convenience	In_Tick	Protozoan andbacterialpathogensinticksalivary glands inwildanddomesticanimalenvironmentsin South Africa	RAS
Berggoetz et al. - 2014	2014	Tick	Rhipicephalus	R. appendiculatus	cattle	Bacteria	Anaplasmataceae	Anaplasma	A. platys	RLB	16S/V1	14	0	2009_2011	South_Africa	Convenience	In_Tick	Protozoan andbacterialpathogensinticksalivary glands inwildanddomesticanimalenvironmentsin South Africa	RAS
Berggoetz et al. - 2014	2014	Tick	Rhipicephalus	R. appendiculatus	cattle	Bacteria	Anaplasmataceae	Ehrlichia	Ehrlichia spp.	RLB	16S/V1	14	0	2009_2011	South_Africa	Convenience	In_Tick	Protozoan andbacterialpathogensinticksalivary glands inwildanddomesticanimalenvironmentsin South Africa	RAS
Berggoetz et al. - 2014	2014	Tick	Rhipicephalus	R. appendiculatus	cattle	Bacteria	Anaplasmataceae	Ehrlichia	E. ovis	RLB	16S/V1	14	0	2009_2011	South_Africa	Convenience	In_Tick	Protozoan andbacterialpathogensinticksalivary glands inwildanddomesticanimalenvironmentsin South Africa	RAS
Berggoetz et al. - 2014	2014	Tick	Rhipicephalus	R. appendiculatus	cattle	Bacteria	Anaplasmataceae	Ehrlichia	E. ruminantium	RLB	16S/V1	14	0	2009_2011	South_Africa	Convenience	In_Tick	Protozoan andbacterialpathogensinticksalivary glands inwildanddomesticanimalenvironmentsin South Africa	RAS
Berggoetz et al. - 2014	2014	Tick	Rhipicephalus	R. microplus	cattle	Parasite	Theileriidae/Babesiidae	Theileria/Babesia	Theileria/Babesia spp	RLB	18S/V4	4	0	2009_2011	South_Africa	Convenience	In_Tick	Protozoan andbacterialpathogensinticksalivary glands inwildanddomesticanimalenvironmentsin South Africa	RAS
Berggoetz et al. - 2014	2014	Tick	Rhipicephalus	R. microplus	cattle	Parasite	Babesiidae	Babesia	B. occultans	RLB	18S/V4	4	0	2009_2011	South_Africa	Convenience	In_Tick	Protozoan andbacterialpathogensinticksalivary glands inwildanddomesticanimalenvironmentsin South Africa	RAS
Berggoetz et al. - 2014	2014	Tick	Rhipicephalus	R. microplus	cattle	Parasite	Babesiidae	Babesia	B. bigemina	RLB	18S/V4	4	0	2009_2011	South_Africa	Convenience	In_Tick	Protozoan andbacterialpathogensinticksalivary glands inwildanddomesticanimalenvironmentsin South Africa	RAS
Berggoetz et al. - 2014	2014	Tick	Rhipicephalus	R. microplus	cattle	Parasite	Babesiidae	Babesia	B. caballi	RLB	18S/V4	4	0	2009_2011	South_Africa	Convenience	In_Tick	Protozoan andbacterialpathogensinticksalivary glands inwildanddomesticanimalenvironmentsin South Africa	RAS
Berggoetz et al. - 2014	2014	Tick	Rhipicephalus	R. microplus	cattle	Parasite	Babesiidae	Babesia	Babesia sp. sable	RLB	18S/V4	4	0	2009_2011	South_Africa	Convenience	In_Tick	Protozoan andbacterialpathogensinticksalivary glands inwildanddomesticanimalenvironmentsin South Africa	RAS
Berggoetz et al. - 2014	2014	Tick	Rhipicephalus	R. microplus	cattle	Parasite	Theileriidae	Theileria	Theileria spp.	RLB	18S/V4	4	0	2009_2011	South_Africa	Convenience	In_Tick	Protozoan andbacterialpathogensinticksalivary glands inwildanddomesticanimalenvironmentsin South Africa	RAS
Berggoetz et al. - 2014	2014	Tick	Rhipicephalus	R. microplus	cattle	Parasite	Theileriidae	Theileria	T. bicornis	RLB	18S/V4	4	0	2009_2011	South_Africa	Convenience	In_Tick	Protozoan andbacterialpathogensinticksalivary glands inwildanddomesticanimalenvironmentsin South Africa	RAS
Berggoetz et al. - 2014	2014	Tick	Rhipicephalus	R. microplus	cattle	Parasite	Theileriidae	Theileria	T. ovis	RLB	18S/V4	4	0	2009_2011	South_Africa	Convenience	In_Tick	Protozoan andbacterialpathogensinticksalivary glands inwildanddomesticanimalenvironmentsin South Africa	RAS
Berggoetz et al. - 2014	2014	Tick	Rhipicephalus	R. microplus	cattle	Parasite	Theileriidae	Theileria	T. separata	RLB	18S/V4	4	0	2009_2011	South_Africa	Convenience	In_Tick	Protozoan andbacterialpathogensinticksalivary glands inwildanddomesticanimalenvironmentsin South Africa	RAS
Berggoetz et al. - 2014	2014	Tick	Rhipicephalus	R. microplus	cattle	Parasite	Theileriidae	Theileria	Theileria sp. Sable	RLB	18S/V4	4	0	2009_2011	South_Africa	Convenience	In_Tick	Protozoan andbacterialpathogensinticksalivary glands inwildanddomesticanimalenvironmentsin South Africa	RAS
Berggoetz et al. - 2014	2014	Tick	Rhipicephalus	R. microplus	cattle	Parasite	Theileriidae	Theileria	T. buffeli	RLB	18S/V4	4	0	2009_2011	South_Africa	Convenience	In_Tick	Protozoan andbacterialpathogensinticksalivary glands inwildanddomesticanimalenvironmentsin South Africa	RAS
Berggoetz et al. - 2014	2014	Tick	Rhipicephalus	R. microplus	cattle	Parasite	Theileriidae	Theileria	T. taurotragi	RLB	18S/V4	4	0	2009_2011	South_Africa	Convenience	In_Tick	Protozoan andbacterialpathogensinticksalivary glands inwildanddomesticanimalenvironmentsin South Africa	RAS
Berggoetz et al. - 2014	2014	Tick	Rhipicephalus	R. microplus	cattle	Parasite	Theileriidae	Theileria	T. annulata	RLB	18S/V4	4	0	2009_2011	South_Africa	Convenience	In_Tick	Protozoan andbacterialpathogensinticksalivary glands inwildanddomesticanimalenvironmentsin South Africa	RAS
Berggoetz et al. - 2014	2014	Tick	Rhipicephalus	R. microplus	cattle	Parasite	Theileriidae	Theileria	Theileria sp. Kudu	RLB	18S/V4	4	0	2009_2011	South_Africa	Convenience	In_Tick	Protozoan andbacterialpathogensinticksalivary glands inwildanddomesticanimalenvironmentsin South Africa	RAS
Berggoetz et al. - 2014	2014	Tick	Rhipicephalus	R. microplus	cattle	Parasite	Theileriidae	Theileria	T. mutans	RLB	18S/V4	4	0	2009_2011	South_Africa	Convenience	In_Tick	Protozoan andbacterialpathogensinticksalivary glands inwildanddomesticanimalenvironmentsin South Africa	RAS
Berggoetz et al. - 2014	2014	Tick	Rhipicephalus	R. microplus	cattle	Bacteria	Anaplasmataceae	Anaplasma/Ehrlichia	Anaplasma/Ehrlichia spp.	RLB	16S/V1	4	1	2009_2011	South_Africa	Convenience	In_Tick	Protozoan andbacterialpathogensinticksalivary glands inwildanddomesticanimalenvironmentsin South Africa	RAS
Berggoetz et al. - 2014	2014	Tick	Rhipicephalus	R. microplus	cattle	Bacteria	Anaplasmataceae	Anaplasma	A. bovis	RLB	16S/V1	4	0	2009_2011	South_Africa	Convenience	In_Tick	Protozoan andbacterialpathogensinticksalivary glands inwildanddomesticanimalenvironmentsin South Africa	RAS
Berggoetz et al. - 2014	2014	Tick	Rhipicephalus	R. microplus	cattle	Bacteria	Anaplasmataceae	Anaplasma	A. marginale	RLB	16S/V1	4	0	2009_2011	South_Africa	Convenience	In_Tick	Protozoan andbacterialpathogensinticksalivary glands inwildanddomesticanimalenvironmentsin South Africa	RAS
Berggoetz et al. - 2014	2014	Tick	Rhipicephalus	R. microplus	cattle	Bacteria	Anaplasmataceae	Anaplasma	A. ovis	RLB	16S/V1	4	0	2009_2011	South_Africa	Convenience	In_Tick	Protozoan andbacterialpathogensinticksalivary glands inwildanddomesticanimalenvironmentsin South Africa	RAS
Berggoetz et al. - 2014	2014	Tick	Rhipicephalus	R. microplus	cattle	Bacteria	Anaplasmataceae	Anaplasma	A. platys	RLB	16S/V1	4	0	2009_2011	South_Africa	Convenience	In_Tick	Protozoan andbacterialpathogensinticksalivary glands inwildanddomesticanimalenvironmentsin South Africa	RAS
Berggoetz et al. - 2014	2014	Tick	Rhipicephalus	R. microplus	cattle	Bacteria	Anaplasmataceae	Ehrlichia	Ehrlichia spp.	RLB	16S/V1	4	0	2009_2011	South_Africa	Convenience	In_Tick	Protozoan andbacterialpathogensinticksalivary glands inwildanddomesticanimalenvironmentsin South Africa	RAS
Berggoetz et al. - 2014	2014	Tick	Rhipicephalus	R. microplus	cattle	Bacteria	Anaplasmataceae	Ehrlichia	E. ovis	RLB	16S/V1	4	0	2009_2011	South_Africa	Convenience	In_Tick	Protozoan andbacterialpathogensinticksalivary glands inwildanddomesticanimalenvironmentsin South Africa	RAS
Berggoetz et al. - 2014	2014	Tick	Rhipicephalus	R. microplus	cattle	Bacteria	Anaplasmataceae	Ehrlichia	E. ruminantium	RLB	16S/V1	4	0	2009_2011	South_Africa	Convenience	In_Tick	Protozoan andbacterialpathogensinticksalivary glands inwildanddomesticanimalenvironmentsin South Africa	RAS
Berthelsson et al. - 2020	2020	goat				Bacteria	Anaplasmataceae	Anaplasma	A. marginale	cPCR	msp1	100	0	2016	Botswana	Convenience	goat_blood	Anaplasma ovis infection in goat flocks around Gaborone, Botswana	RAS
Berthelsson et al. - 2020	2020	goat				Bacteria	Anaplasmataceae	Anaplasma	A. ovis	cPCR	msp4	100	76	2016	Botswana	Convenience	goat_blood	Anaplasma ovis infection in goat flocks around Gaborone, Botswana	RAS
Boone et al. - 2017	2017	Human				Bacteria	Coxiellaceae	Coxiella	C. burnetii	qPCR	IS1111	1020	0	2011_2013	Madagascar	Convenience	Hum_blood	Are brucellosis, Q fever and melioidosis potential causes of febrile illness in Madagascar?	RAS
Boone et al. - 2017	2017	Tick	Amblyomma	A. variegatum	cattle	Bacteria	Coxiellaceae	Coxiella	C. burnetii	qPCR	IS1111	199	2	2012	Madagascar	Convenience	In_Tick	Are brucellosis, Q fever and melioidosis potential causes of febrile illness in Madagascar?	RAS
Boone et al. - 2017	2017	Tick	Rhipicephalus	R. microplus	cattle	Bacteria	Coxiellaceae	Coxiella	C. burnetii	qPCR	IS1111	131	1	2012	Madagascar	Convenience	In_Tick	Are brucellosis, Q fever and melioidosis potential causes of febrile illness in Madagascar?	RAS
Byamukama et al. - 2021	2021	cattle				Parasite	Theileriidae	Theileria	Theileria spp.	cPCR	18S	208	105	2019	Uganda	Convenience	cattle_blood	Molecular detection of selected tick-borne pathogens infecting cattle at the wildlife–livestock interface of Queen Elizabeth National Park in Kasese District, Uganda	RAS
Byamukama et al. - 2021	2021	cattle				Parasite	Theileriidae	Theileria	T. parva	cPCR	p104	208	58	2019	Uganda	Convenience	cattle_blood	Molecular detection of selected tick-borne pathogens infecting cattle at the wildlife–livestock interface of Queen Elizabeth National Park in Kasese District, Uganda	RAS
Byamukama et al. - 2021	2021	cattle				Bacteria	Anaplasmataceae	Anaplasma	A. marginale	cPCR	groEL	208	40	2019	Uganda	Convenience	cattle_blood	Molecular detection of selected tick-borne pathogens infecting cattle at the wildlife–livestock interface of Queen Elizabeth National Park in Kasese District, Uganda	RAS
Byamukama et al. - 2021	2021	cattle				Parasite	Babesiidae	Babesia	B. bigemina	cPCR	rap1a	208	18	2019	Uganda	Convenience	cattle_blood	Molecular detection of selected tick-borne pathogens infecting cattle at the wildlife–livestock interface of Queen Elizabeth National Park in Kasese District, Uganda	RAS
Byamukama et al. - 2021	2021	cattle				Bacteria	Anaplasmataceae	Anaplasma	A. platys-like	cPCR	16S	208	24	2019	Uganda	Convenience	cattle_blood	Molecular detection of selected tick-borne pathogens infecting cattle at the wildlife–livestock interface of Queen Elizabeth National Park in Kasese District, Uganda	RAS
Byamukama et al. - 2021	2021	cattle				Bacteria	Anaplasmataceae	Ehrlichia	E. ruminantium	cPCR	pCS20	208	0	2019	Uganda	Convenience	cattle_blood	Molecular detection of selected tick-borne pathogens infecting cattle at the wildlife–livestock interface of Queen Elizabeth National Park in Kasese District, Uganda	RAS
Byamukama et al. - 2021	2021	cattle				Bacteria	Coxiellaceae	Coxiella	C. burnetii	cPCR	htpB	208	0	2019	Uganda	Convenience	cattle_blood	Molecular detection of selected tick-borne pathogens infecting cattle at the wildlife–livestock interface of Queen Elizabeth National Park in Kasese District, Uganda	RAS
Byamukama et al. - 2021	2021	cattle				Parasite	Babesiidae	Babesia	B. bovis	cPCR	sbp4	208	0	2019	Uganda	Convenience	cattle_blood	Molecular detection of selected tick-borne pathogens infecting cattle at the wildlife–livestock interface of Queen Elizabeth National Park in Kasese District, Uganda	RAS
Byamukama et al. - 2021	2021	cattle				Bacteria	Spirochaetaceae	Borrelia	Borrelia spp.	cPCR	flaB	208	0	2019	Uganda	Convenience	cattle_blood	Molecular detection of selected tick-borne pathogens infecting cattle at the wildlife–livestock interface of Queen Elizabeth National Park in Kasese District, Uganda	RAS
Byaruhanga et al. - 2016	2016	cattle				Bacteria	Anaplasmataceae	Anaplasma	A. centrale	RLB	16S	240	49	2013_2014	Uganda	Convenience	cattle_blood	Molecular investigation of tick-borne haemoparasite infections among transhumant zebu cattle in Karamoja Region, Uganda	RAS
Byaruhanga et al. - 2016	2016	cattle				Bacteria	Anaplasmataceae	Anaplasma	A. marginale	RLB	16S	240	177	2013_2014	Uganda	Convenience	cattle_blood	Molecular investigation of tick-borne haemoparasite infections among transhumant zebu cattle in Karamoja Region, Uganda	RAS
Byaruhanga et al. - 2016	2016	cattle				Bacteria	Anaplasmataceae	Anaplasma	A. phagocytophilum	RLB	16S	240	1	2013_2014	Uganda	Convenience	cattle_blood	Molecular investigation of tick-borne haemoparasite infections among transhumant zebu cattle in Karamoja Region, Uganda	RAS
Byaruhanga et al. - 2016	2016	cattle				Bacteria	Anaplasmataceae	Anaplasma	A. bovis	RLB	16S	240	13	2013_2014	Uganda	Convenience	cattle_blood	Molecular investigation of tick-borne haemoparasite infections among transhumant zebu cattle in Karamoja Region, Uganda	RAS
Byaruhanga et al. - 2016	2016	cattle				Bacteria	Anaplasmataceae	Anaplasma	Anaplasma sp. Omatjenne	RLB	16S	240	152	2013_2014	Uganda	Convenience	cattle_blood	Molecular investigation of tick-borne haemoparasite infections among transhumant zebu cattle in Karamoja Region, Uganda	RAS
Byaruhanga et al. - 2016	2016	cattle				Parasite	Babesiidae	Babesia	B. bigemina	RLB	18S	240	12	2013_2014	Uganda	Convenience	cattle_blood	Molecular investigation of tick-borne haemoparasite infections among transhumant zebu cattle in Karamoja Region, Uganda	RAS
Byaruhanga et al. - 2016	2016	cattle				Parasite	Theileriidae	Theileria	T. mutans	RLB	18S	240	212	2013_2014	Uganda	Convenience	cattle_blood	Molecular investigation of tick-borne haemoparasite infections among transhumant zebu cattle in Karamoja Region, Uganda	RAS
Byaruhanga et al. - 2016	2016	cattle				Parasite	Theileriidae	Theileria	T. parva	RLB	18S	240	7	2013_2014	Uganda	Convenience	cattle_blood	Molecular investigation of tick-borne haemoparasite infections among transhumant zebu cattle in Karamoja Region, Uganda	RAS
Byaruhanga et al. - 2016	2016	cattle				Parasite	Theileriidae	Theileria	T. taurotragi	RLB	18S	240	2	2013_2014	Uganda	Convenience	cattle_blood	Molecular investigation of tick-borne haemoparasite infections among transhumant zebu cattle in Karamoja Region, Uganda	RAS
Byaruhanga et al. - 2016	2016	cattle				Parasite	Theileriidae	Theileria	T. velifera	RLB	18S	240	171	2013_2014	Uganda	Convenience	cattle_blood	Molecular investigation of tick-borne haemoparasite infections among transhumant zebu cattle in Karamoja Region, Uganda	RAS
Byaruhanga et al. - 2016	2016	cattle				Parasite	Theileriidae	Theileria	T. parva	qPCR	18S	240	8	2013_2014	Uganda	Convenience	cattle_blood	Molecular investigation of tick-borne haemoparasite infections among transhumant zebu cattle in Karamoja Region, Uganda	RAS
Byaruhanga et al. - 2016	2016	cattle				Bacteria	Anaplasmataceae	Ehrlichia	E. ruminantium	qPCR	pCS20	120	2	2013_2014	Uganda	Convenience	cattle_blood	Molecular investigation of tick-borne haemoparasite infections among transhumant zebu cattle in Karamoja Region, Uganda	RAS
Byaruhanga et al. - 2018	2018	cattle				Bacteria	Anaplasmataceae	Anaplasma	A. marginale	qPCR	msp1	240	199	2013_2014	Uganda	Convenience	cattle_blood	Molecular detection and phylogenetic analysis of Anaplasma marginale and Anaplasma centrale amongst transhumant cattle in north-eastern Uganda	RAS
Byaruhanga et al. - 2018	2018	cattle				Bacteria	Anaplasmataceae	Anaplasma	A. centrale	qPCR	groEL	240	29	2013_2014	Uganda	Convenience	cattle_blood	Molecular detection and phylogenetic analysis of Anaplasma marginale and Anaplasma centrale amongst transhumant cattle in north-eastern Uganda	RAS
Byaruhanga et al. - 2021	2021	Tick	Rhipicephalus	R. appendiculatus	cattle	Bacteria	Anaplasmataceae	Ehrlichia	E. ruminantium	RLB	16S	2	0	2017	Uganda	Convenience	Pooled_Tick	Molecular detection and characterisation of protozoan and rickettsial pathogens in ticks from cattle in the pastoral area of Karamoja, Uganda	RAS
Byaruhanga et al. - 2021	2021	Tick	Rhipicephalus	R. appendiculatus	cattle	Bacteria	Anaplasmataceae	Anaplasma	A. centrale	RLB	16S	2	0	2017	Uganda	Convenience	Pooled_Tick	Molecular detection and characterisation of protozoan and rickettsial pathogens in ticks from cattle in the pastoral area of Karamoja, Uganda	RAS
Byaruhanga et al. - 2021	2021	Tick	Rhipicephalus	R. appendiculatus	cattle	Parasite	Babesiidae	Babesia	B. bigemina	RLB	18S	2	0	2017	Uganda	Convenience	Pooled_Tick	Molecular detection and characterisation of protozoan and rickettsial pathogens in ticks from cattle in the pastoral area of Karamoja, Uganda	RAS
Byaruhanga et al. - 2021	2021	Tick	Rhipicephalus	R. appendiculatus	cattle	Parasite	Babesiidae	Babesia	B. microti	RLB	18S	2	0	2017	Uganda	Convenience	Pooled_Tick	Molecular detection and characterisation of protozoan and rickettsial pathogens in ticks from cattle in the pastoral area of Karamoja, Uganda	RAS
Byaruhanga et al. - 2021	2021	Tick	Rhipicephalus	R. appendiculatus	cattle	Parasite	Babesiidae	Babesia	B. rossi	RLB	18S	2	0	2017	Uganda	Convenience	Pooled_Tick	Molecular detection and characterisation of protozoan and rickettsial pathogens in ticks from cattle in the pastoral area of Karamoja, Uganda	RAS
Byaruhanga et al. - 2021	2021	Tick	Rhipicephalus	R. appendiculatus	cattle	Parasite	Theileriidae	Theileria	Theileria spp.	RLB	18S	2	0	2017	Uganda	Convenience	Pooled_Tick	Molecular detection and characterisation of protozoan and rickettsial pathogens in ticks from cattle in the pastoral area of Karamoja, Uganda	RAS
Byaruhanga et al. - 2021	2021	Tick	Rhipicephalus	R. appendiculatus	cattle	Parasite	Theileriidae	Theileria	T. mutans	RLB	18S	2	0	2017	Uganda	Convenience	Pooled_Tick	Molecular detection and characterisation of protozoan and rickettsial pathogens in ticks from cattle in the pastoral area of Karamoja, Uganda	RAS
Byaruhanga et al. - 2021	2021	Tick	Rhipicephalus	R. appendiculatus	cattle	Parasite	Theileriidae	Theileria	T. separata	RLB	18S	2	0	2017	Uganda	Convenience	Pooled_Tick	Molecular detection and characterisation of protozoan and rickettsial pathogens in ticks from cattle in the pastoral area of Karamoja, Uganda	RAS
Byaruhanga et al. - 2021	2021	Tick	Rhipicephalus	R. appendiculatus	cattle	Parasite	Theileriidae	Theileria	T. velifera	RLB	18S	2	0	2017	Uganda	Convenience	Pooled_Tick	Molecular detection and characterisation of protozoan and rickettsial pathogens in ticks from cattle in the pastoral area of Karamoja, Uganda	RAS
Byaruhanga et al. - 2021	2021	Tick	Rhipicephalus	R. appendiculatus	cattle	Parasite	Theileriidae	Theileria	T. parva	RLB	18S	2	0	2017	Uganda	Convenience	Pooled_Tick	Molecular detection and characterisation of protozoan and rickettsial pathogens in ticks from cattle in the pastoral area of Karamoja, Uganda	RAS
Byaruhanga et al. - 2021	2021	Tick	Rhipicephalus	R. evertsi	cattle	Bacteria	Anaplasmataceae	Ehrlichia	E. ruminantium	RLB	16S	4	0	2017	Uganda	Convenience	Pooled_Tick	Molecular detection and characterisation of protozoan and rickettsial pathogens in ticks from cattle in the pastoral area of Karamoja, Uganda	RAS
Byaruhanga et al. - 2021	2021	Tick	Rhipicephalus	R. evertsi	cattle	Bacteria	Anaplasmataceae	Anaplasma	A. centrale	RLB	16S	4	0	2017	Uganda	Convenience	Pooled_Tick	Molecular detection and characterisation of protozoan and rickettsial pathogens in ticks from cattle in the pastoral area of Karamoja, Uganda	RAS
Byaruhanga et al. - 2021	2021	Tick	Rhipicephalus	R. evertsi	cattle	Parasite	Babesiidae	Babesia	B. bigemina	RLB	18S	4	0	2017	Uganda	Convenience	Pooled_Tick	Molecular detection and characterisation of protozoan and rickettsial pathogens in ticks from cattle in the pastoral area of Karamoja, Uganda	RAS
Byaruhanga et al. - 2021	2021	Tick	Rhipicephalus	R. evertsi	cattle	Parasite	Babesiidae	Babesia	B. microti	RLB	18S	4	1	2017	Uganda	Convenience	Pooled_Tick	Molecular detection and characterisation of protozoan and rickettsial pathogens in ticks from cattle in the pastoral area of Karamoja, Uganda	RAS
Byaruhanga et al. - 2021	2021	Tick	Rhipicephalus	R. evertsi	cattle	Parasite	Babesiidae	Babesia	B. rossi	RLB	18S	4	1	2017	Uganda	Convenience	Pooled_Tick	Molecular detection and characterisation of protozoan and rickettsial pathogens in ticks from cattle in the pastoral area of Karamoja, Uganda	RAS
Byaruhanga et al. - 2021	2021	Tick	Rhipicephalus	R. evertsi	cattle	Parasite	Theileriidae	Theileria	Theileria spp.	RLB	18S	4	1	2017	Uganda	Convenience	Pooled_Tick	Molecular detection and characterisation of protozoan and rickettsial pathogens in ticks from cattle in the pastoral area of Karamoja, Uganda	RAS
Byaruhanga et al. - 2021	2021	Tick	Rhipicephalus	R. evertsi	cattle	Parasite	Theileriidae	Theileria	T. mutans	RLB	18S	4	2	2017	Uganda	Convenience	Pooled_Tick	Molecular detection and characterisation of protozoan and rickettsial pathogens in ticks from cattle in the pastoral area of Karamoja, Uganda	RAS
Byaruhanga et al. - 2021	2021	Tick	Rhipicephalus	R. evertsi	cattle	Parasite	Theileriidae	Theileria	T. separata	RLB	18S	4	1	2017	Uganda	Convenience	Pooled_Tick	Molecular detection and characterisation of protozoan and rickettsial pathogens in ticks from cattle in the pastoral area of Karamoja, Uganda	RAS
Byaruhanga et al. - 2021	2021	Tick	Rhipicephalus	R. evertsi	cattle	Parasite	Theileriidae	Theileria	T. velifera	RLB	18S	4	1	2017	Uganda	Convenience	Pooled_Tick	Molecular detection and characterisation of protozoan and rickettsial pathogens in ticks from cattle in the pastoral area of Karamoja, Uganda	RAS
Byaruhanga et al. - 2021	2021	Tick	Rhipicephalus	R. evertsi	cattle	Parasite	Theileriidae	Theileria	T. parva	RLB	18S	4	0	2017	Uganda	Convenience	Pooled_Tick	Molecular detection and characterisation of protozoan and rickettsial pathogens in ticks from cattle in the pastoral area of Karamoja, Uganda	RAS
Byaruhanga et al. - 2021	2021	Tick	Rhipicephalus	R. pravus	cattle	Bacteria	Anaplasmataceae	Ehrlichia	E. ruminantium	RLB	16S	2	0	2017	Uganda	Convenience	Pooled_Tick	Molecular detection and characterisation of protozoan and rickettsial pathogens in ticks from cattle in the pastoral area of Karamoja, Uganda	RAS
Byaruhanga et al. - 2021	2021	Tick	Rhipicephalus	R. pravus	cattle	Bacteria	Anaplasmataceae	Anaplasma	A. centrale	RLB	16S	2	0	2017	Uganda	Convenience	Pooled_Tick	Molecular detection and characterisation of protozoan and rickettsial pathogens in ticks from cattle in the pastoral area of Karamoja, Uganda	RAS
Byaruhanga et al. - 2021	2021	Tick	Rhipicephalus	R. pravus	cattle	Parasite	Babesiidae	Babesia	B. bigemina	RLB	18S	2	0	2017	Uganda	Convenience	Pooled_Tick	Molecular detection and characterisation of protozoan and rickettsial pathogens in ticks from cattle in the pastoral area of Karamoja, Uganda	RAS
Byaruhanga et al. - 2021	2021	Tick	Rhipicephalus	R. pravus	cattle	Parasite	Babesiidae	Babesia	B. microti	RLB	18S	2	1	2017	Uganda	Convenience	Pooled_Tick	Molecular detection and characterisation of protozoan and rickettsial pathogens in ticks from cattle in the pastoral area of Karamoja, Uganda	RAS
Byaruhanga et al. - 2021	2021	Tick	Rhipicephalus	R. pravus	cattle	Parasite	Babesiidae	Babesia	B. rossi	RLB	18S	2	0	2017	Uganda	Convenience	Pooled_Tick	Molecular detection and characterisation of protozoan and rickettsial pathogens in ticks from cattle in the pastoral area of Karamoja, Uganda	RAS
Byaruhanga et al. - 2021	2021	Tick	Rhipicephalus	R. pravus	cattle	Parasite	Theileriidae	Theileria	Theileria spp.	RLB	18S	2	0	2017	Uganda	Convenience	Pooled_Tick	Molecular detection and characterisation of protozoan and rickettsial pathogens in ticks from cattle in the pastoral area of Karamoja, Uganda	RAS
Byaruhanga et al. - 2021	2021	Tick	Rhipicephalus	R. pravus	cattle	Parasite	Theileriidae	Theileria	T. mutans	RLB	18S	2	0	2017	Uganda	Convenience	Pooled_Tick	Molecular detection and characterisation of protozoan and rickettsial pathogens in ticks from cattle in the pastoral area of Karamoja, Uganda	RAS
Byaruhanga et al. - 2021	2021	Tick	Rhipicephalus	R. pravus	cattle	Parasite	Theileriidae	Theileria	T. separata	RLB	18S	2	0	2017	Uganda	Convenience	Pooled_Tick	Molecular detection and characterisation of protozoan and rickettsial pathogens in ticks from cattle in the pastoral area of Karamoja, Uganda	RAS
Byaruhanga et al. - 2021	2021	Tick	Rhipicephalus	R. pravus	cattle	Parasite	Theileriidae	Theileria	T. velifera	RLB	18S	2	0	2017	Uganda	Convenience	Pooled_Tick	Molecular detection and characterisation of protozoan and rickettsial pathogens in ticks from cattle in the pastoral area of Karamoja, Uganda	RAS
Byaruhanga et al. - 2021	2021	Tick	Rhipicephalus	R. pravus	cattle	Parasite	Theileriidae	Theileria	T. parva	RLB	18S	2	1	2017	Uganda	Convenience	Pooled_Tick	Molecular detection and characterisation of protozoan and rickettsial pathogens in ticks from cattle in the pastoral area of Karamoja, Uganda	RAS
Byaruhanga et al. - 2021	2021	Tick	Rhipicephalus	R. praetextatus	cattle	Bacteria	Anaplasmataceae	Ehrlichia	E. ruminantium	RLB	16S	2	0	2017	Uganda	Convenience	Pooled_Tick	Molecular detection and characterisation of protozoan and rickettsial pathogens in ticks from cattle in the pastoral area of Karamoja, Uganda	RAS
Byaruhanga et al. - 2021	2021	Tick	Rhipicephalus	R. praetextatus	cattle	Bacteria	Anaplasmataceae	Anaplasma	A. centrale	RLB	16S	2	0	2017	Uganda	Convenience	Pooled_Tick	Molecular detection and characterisation of protozoan and rickettsial pathogens in ticks from cattle in the pastoral area of Karamoja, Uganda	RAS
Byaruhanga et al. - 2021	2021	Tick	Rhipicephalus	R. praetextatus	cattle	Parasite	Babesiidae	Babesia	B. bigemina	RLB	18S	2	0	2017	Uganda	Convenience	Pooled_Tick	Molecular detection and characterisation of protozoan and rickettsial pathogens in ticks from cattle in the pastoral area of Karamoja, Uganda	RAS
Byaruhanga et al. - 2021	2021	Tick	Rhipicephalus	R. praetextatus	cattle	Parasite	Babesiidae	Babesia	B. microti	RLB	18S	2	0	2017	Uganda	Convenience	Pooled_Tick	Molecular detection and characterisation of protozoan and rickettsial pathogens in ticks from cattle in the pastoral area of Karamoja, Uganda	RAS
Byaruhanga et al. - 2021	2021	Tick	Rhipicephalus	R. praetextatus	cattle	Parasite	Babesiidae	Babesia	B. rossi	RLB	18S	2	0	2017	Uganda	Convenience	Pooled_Tick	Molecular detection and characterisation of protozoan and rickettsial pathogens in ticks from cattle in the pastoral area of Karamoja, Uganda	RAS
Byaruhanga et al. - 2021	2021	Tick	Rhipicephalus	R. praetextatus	cattle	Parasite	Theileriidae	Theileria	Theileria spp.	RLB	18S	2	0	2017	Uganda	Convenience	Pooled_Tick	Molecular detection and characterisation of protozoan and rickettsial pathogens in ticks from cattle in the pastoral area of Karamoja, Uganda	RAS
Byaruhanga et al. - 2021	2021	Tick	Rhipicephalus	R. praetextatus	cattle	Parasite	Theileriidae	Theileria	T. mutans	RLB	18S	2	0	2017	Uganda	Convenience	Pooled_Tick	Molecular detection and characterisation of protozoan and rickettsial pathogens in ticks from cattle in the pastoral area of Karamoja, Uganda	RAS
Byaruhanga et al. - 2021	2021	Tick	Rhipicephalus	R. praetextatus	cattle	Parasite	Theileriidae	Theileria	T. separata	RLB	18S	2	0	2017	Uganda	Convenience	Pooled_Tick	Molecular detection and characterisation of protozoan and rickettsial pathogens in ticks from cattle in the pastoral area of Karamoja, Uganda	RAS
Byaruhanga et al. - 2021	2021	Tick	Rhipicephalus	R. praetextatus	cattle	Parasite	Theileriidae	Theileria	T. velifera	RLB	18S	2	0	2017	Uganda	Convenience	Pooled_Tick	Molecular detection and characterisation of protozoan and rickettsial pathogens in ticks from cattle in the pastoral area of Karamoja, Uganda	RAS
Byaruhanga et al. - 2021	2021	Tick	Rhipicephalus	R. praetextatus	cattle	Parasite	Theileriidae	Theileria	T. parva	RLB	18S	2	0	2017	Uganda	Convenience	Pooled_Tick	Molecular detection and characterisation of protozoan and rickettsial pathogens in ticks from cattle in the pastoral area of Karamoja, Uganda	RAS
Byaruhanga et al. - 2021	2021	Tick	Rhipicephalus	R. pulchellus	cattle	Bacteria	Anaplasmataceae	Ehrlichia	E. ruminantium	RLB	16S	4	0	2017	Uganda	Convenience	Pooled_Tick	Molecular detection and characterisation of protozoan and rickettsial pathogens in ticks from cattle in the pastoral area of Karamoja, Uganda	RAS
Byaruhanga et al. - 2021	2021	Tick	Rhipicephalus	R. pulchellus	cattle	Bacteria	Anaplasmataceae	Anaplasma	A. centrale	RLB	16S	4	1	2017	Uganda	Convenience	Pooled_Tick	Molecular detection and characterisation of protozoan and rickettsial pathogens in ticks from cattle in the pastoral area of Karamoja, Uganda	RAS
Byaruhanga et al. - 2021	2021	Tick	Rhipicephalus	R. pulchellus	cattle	Parasite	Babesiidae	Babesia	B. bigemina	RLB	18S	4	0	2017	Uganda	Convenience	Pooled_Tick	Molecular detection and characterisation of protozoan and rickettsial pathogens in ticks from cattle in the pastoral area of Karamoja, Uganda	RAS
Byaruhanga et al. - 2021	2021	Tick	Rhipicephalus	R. pulchellus	cattle	Parasite	Babesiidae	Babesia	B. microti	RLB	18S	4	0	2017	Uganda	Convenience	Pooled_Tick	Molecular detection and characterisation of protozoan and rickettsial pathogens in ticks from cattle in the pastoral area of Karamoja, Uganda	RAS
Byaruhanga et al. - 2021	2021	Tick	Rhipicephalus	R. pulchellus	cattle	Parasite	Babesiidae	Babesia	B. rossi	RLB	18S	4	0	2017	Uganda	Convenience	Pooled_Tick	Molecular detection and characterisation of protozoan and rickettsial pathogens in ticks from cattle in the pastoral area of Karamoja, Uganda	RAS
Byaruhanga et al. - 2021	2021	Tick	Rhipicephalus	R. pulchellus	cattle	Parasite	Theileriidae	Theileria	Theileria spp.	RLB	18S	4	0	2017	Uganda	Convenience	Pooled_Tick	Molecular detection and characterisation of protozoan and rickettsial pathogens in ticks from cattle in the pastoral area of Karamoja, Uganda	RAS
Byaruhanga et al. - 2021	2021	Tick	Rhipicephalus	R. pulchellus	cattle	Parasite	Theileriidae	Theileria	T. mutans	RLB	18S	4	2	2017	Uganda	Convenience	Pooled_Tick	Molecular detection and characterisation of protozoan and rickettsial pathogens in ticks from cattle in the pastoral area of Karamoja, Uganda	RAS
Byaruhanga et al. - 2021	2021	Tick	Rhipicephalus	R. pulchellus	cattle	Parasite	Theileriidae	Theileria	T. separata	RLB	18S	4	0	2017	Uganda	Convenience	Pooled_Tick	Molecular detection and characterisation of protozoan and rickettsial pathogens in ticks from cattle in the pastoral area of Karamoja, Uganda	RAS
Byaruhanga et al. - 2021	2021	Tick	Rhipicephalus	R. pulchellus	cattle	Parasite	Theileriidae	Theileria	T. velifera	RLB	18S	4	2	2017	Uganda	Convenience	Pooled_Tick	Molecular detection and characterisation of protozoan and rickettsial pathogens in ticks from cattle in the pastoral area of Karamoja, Uganda	RAS
Byaruhanga et al. - 2021	2021	Tick	Rhipicephalus	R. pulchellus	cattle	Parasite	Theileriidae	Theileria	T. parva	RLB	18S	4	1	2017	Uganda	Convenience	Pooled_Tick	Molecular detection and characterisation of protozoan and rickettsial pathogens in ticks from cattle in the pastoral area of Karamoja, Uganda	RAS
Byaruhanga et al. - 2021	2021	Tick	Rhipicephalus	R. turanicus	cattle	Bacteria	Anaplasmataceae	Ehrlichia	E. ruminantium	RLB	16S	1	0	2017	Uganda	Convenience	Pooled_Tick	Molecular detection and characterisation of protozoan and rickettsial pathogens in ticks from cattle in the pastoral area of Karamoja, Uganda	RAS
Byaruhanga et al. - 2021	2021	Tick	Rhipicephalus	R. turanicus	cattle	Bacteria	Anaplasmataceae	Anaplasma	A. centrale	RLB	16S	1	0	2017	Uganda	Convenience	Pooled_Tick	Molecular detection and characterisation of protozoan and rickettsial pathogens in ticks from cattle in the pastoral area of Karamoja, Uganda	RAS
Byaruhanga et al. - 2021	2021	Tick	Rhipicephalus	R. turanicus	cattle	Parasite	Babesiidae	Babesia	B. bigemina	RLB	18S	1	0	2017	Uganda	Convenience	Pooled_Tick	Molecular detection and characterisation of protozoan and rickettsial pathogens in ticks from cattle in the pastoral area of Karamoja, Uganda	RAS
Byaruhanga et al. - 2021	2021	Tick	Rhipicephalus	R. turanicus	cattle	Parasite	Babesiidae	Babesia	B. microti	RLB	18S	1	0	2017	Uganda	Convenience	Pooled_Tick	Molecular detection and characterisation of protozoan and rickettsial pathogens in ticks from cattle in the pastoral area of Karamoja, Uganda	RAS
Byaruhanga et al. - 2021	2021	Tick	Rhipicephalus	R. turanicus	cattle	Parasite	Babesiidae	Babesia	B. rossi	RLB	18S	1	0	2017	Uganda	Convenience	Pooled_Tick	Molecular detection and characterisation of protozoan and rickettsial pathogens in ticks from cattle in the pastoral area of Karamoja, Uganda	RAS
Byaruhanga et al. - 2021	2021	Tick	Rhipicephalus	R. turanicus	cattle	Parasite	Theileriidae	Theileria	Theileria spp.	RLB	18S	1	0	2017	Uganda	Convenience	Pooled_Tick	Molecular detection and characterisation of protozoan and rickettsial pathogens in ticks from cattle in the pastoral area of Karamoja, Uganda	RAS
Byaruhanga et al. - 2021	2021	Tick	Rhipicephalus	R. turanicus	cattle	Parasite	Theileriidae	Theileria	T. mutans	RLB	18S	1	0	2017	Uganda	Convenience	Pooled_Tick	Molecular detection and characterisation of protozoan and rickettsial pathogens in ticks from cattle in the pastoral area of Karamoja, Uganda	RAS
Byaruhanga et al. - 2021	2021	Tick	Rhipicephalus	R. turanicus	cattle	Parasite	Theileriidae	Theileria	T. separata	RLB	18S	1	0	2017	Uganda	Convenience	Pooled_Tick	Molecular detection and characterisation of protozoan and rickettsial pathogens in ticks from cattle in the pastoral area of Karamoja, Uganda	RAS
Byaruhanga et al. - 2021	2021	Tick	Rhipicephalus	R. turanicus	cattle	Parasite	Theileriidae	Theileria	T. velifera	RLB	18S	1	0	2017	Uganda	Convenience	Pooled_Tick	Molecular detection and characterisation of protozoan and rickettsial pathogens in ticks from cattle in the pastoral area of Karamoja, Uganda	RAS
Byaruhanga et al. - 2021	2021	Tick	Rhipicephalus	R. turanicus	cattle	Parasite	Theileriidae	Theileria	T. parva	RLB	18S	1	0	2017	Uganda	Convenience	Pooled_Tick	Molecular detection and characterisation of protozoan and rickettsial pathogens in ticks from cattle in the pastoral area of Karamoja, Uganda	RAS
Byaruhanga et al. - 2021	2021	Tick	Amblyomma	A. lepidum	cattle	Bacteria	Anaplasmataceae	Ehrlichia	E. ruminantium	RLB	16S	4	1	2017	Uganda	Convenience	Pooled_Tick	Molecular detection and characterisation of protozoan and rickettsial pathogens in ticks from cattle in the pastoral area of Karamoja, Uganda	RAS
Byaruhanga et al. - 2021	2021	Tick	Amblyomma	A. lepidum	cattle	Bacteria	Anaplasmataceae	Anaplasma	A. centrale	RLB	16S	4	0	2017	Uganda	Convenience	Pooled_Tick	Molecular detection and characterisation of protozoan and rickettsial pathogens in ticks from cattle in the pastoral area of Karamoja, Uganda	RAS
Byaruhanga et al. - 2021	2021	Tick	Amblyomma	A. lepidum	cattle	Parasite	Babesiidae	Babesia	B. bigemina	RLB	18S	4	1	2017	Uganda	Convenience	Pooled_Tick	Molecular detection and characterisation of protozoan and rickettsial pathogens in ticks from cattle in the pastoral area of Karamoja, Uganda	RAS
Byaruhanga et al. - 2021	2021	Tick	Amblyomma	A. lepidum	cattle	Parasite	Babesiidae	Babesia	B. microti	RLB	18S	4	1	2017	Uganda	Convenience	Pooled_Tick	Molecular detection and characterisation of protozoan and rickettsial pathogens in ticks from cattle in the pastoral area of Karamoja, Uganda	RAS
Byaruhanga et al. - 2021	2021	Tick	Amblyomma	A. lepidum	cattle	Parasite	Babesiidae	Babesia	B. rossi	RLB	18S	4	0	2017	Uganda	Convenience	Pooled_Tick	Molecular detection and characterisation of protozoan and rickettsial pathogens in ticks from cattle in the pastoral area of Karamoja, Uganda	RAS
Byaruhanga et al. - 2021	2021	Tick	Amblyomma	A. lepidum	cattle	Parasite	Theileriidae	Theileria	Theileria spp.	RLB	18S	4	0	2017	Uganda	Convenience	Pooled_Tick	Molecular detection and characterisation of protozoan and rickettsial pathogens in ticks from cattle in the pastoral area of Karamoja, Uganda	RAS
Byaruhanga et al. - 2021	2021	Tick	Amblyomma	A. lepidum	cattle	Parasite	Theileriidae	Theileria	T. mutans	RLB	18S	4	1	2017	Uganda	Convenience	Pooled_Tick	Molecular detection and characterisation of protozoan and rickettsial pathogens in ticks from cattle in the pastoral area of Karamoja, Uganda	RAS
Byaruhanga et al. - 2021	2021	Tick	Amblyomma	A. lepidum	cattle	Parasite	Theileriidae	Theileria	T. separata	RLB	18S	4	0	2017	Uganda	Convenience	Pooled_Tick	Molecular detection and characterisation of protozoan and rickettsial pathogens in ticks from cattle in the pastoral area of Karamoja, Uganda	RAS
Byaruhanga et al. - 2021	2021	Tick	Amblyomma	A. lepidum	cattle	Parasite	Theileriidae	Theileria	T. velifera	RLB	18S	4	0	2017	Uganda	Convenience	Pooled_Tick	Molecular detection and characterisation of protozoan and rickettsial pathogens in ticks from cattle in the pastoral area of Karamoja, Uganda	RAS
Byaruhanga et al. - 2021	2021	Tick	Amblyomma	A. lepidum	cattle	Parasite	Theileriidae	Theileria	T. parva	RLB	18S	4	1	2017	Uganda	Convenience	Pooled_Tick	Molecular detection and characterisation of protozoan and rickettsial pathogens in ticks from cattle in the pastoral area of Karamoja, Uganda	RAS
Byaruhanga et al. - 2021	2021	Tick	Amblyomma	A. gemma	cattle	Bacteria	Anaplasmataceae	Ehrlichia	E. ruminantium	RLB	16S	5	1	2017	Uganda	Convenience	Pooled_Tick	Molecular detection and characterisation of protozoan and rickettsial pathogens in ticks from cattle in the pastoral area of Karamoja, Uganda	RAS
Byaruhanga et al. - 2021	2021	Tick	Amblyomma	A. gemma	cattle	Bacteria	Anaplasmataceae	Anaplasma	A. centrale	RLB	16S	5	0	2017	Uganda	Convenience	Pooled_Tick	Molecular detection and characterisation of protozoan and rickettsial pathogens in ticks from cattle in the pastoral area of Karamoja, Uganda	RAS
Byaruhanga et al. - 2021	2021	Tick	Amblyomma	A. gemma	cattle	Parasite	Babesiidae	Babesia	B. bigemina	RLB	18S	5	0	2017	Uganda	Convenience	Pooled_Tick	Molecular detection and characterisation of protozoan and rickettsial pathogens in ticks from cattle in the pastoral area of Karamoja, Uganda	RAS
Byaruhanga et al. - 2021	2021	Tick	Amblyomma	A. gemma	cattle	Parasite	Babesiidae	Babesia	B. microti	RLB	18S	5	0	2017	Uganda	Convenience	Pooled_Tick	Molecular detection and characterisation of protozoan and rickettsial pathogens in ticks from cattle in the pastoral area of Karamoja, Uganda	RAS
Byaruhanga et al. - 2021	2021	Tick	Amblyomma	A. gemma	cattle	Parasite	Babesiidae	Babesia	B. rossi	RLB	18S	5	0	2017	Uganda	Convenience	Pooled_Tick	Molecular detection and characterisation of protozoan and rickettsial pathogens in ticks from cattle in the pastoral area of Karamoja, Uganda	RAS
Byaruhanga et al. - 2021	2021	Tick	Amblyomma	A. gemma	cattle	Parasite	Theileriidae	Theileria	Theileria spp.	RLB	18S	5	1	2017	Uganda	Convenience	Pooled_Tick	Molecular detection and characterisation of protozoan and rickettsial pathogens in ticks from cattle in the pastoral area of Karamoja, Uganda	RAS
Byaruhanga et al. - 2021	2021	Tick	Amblyomma	A. gemma	cattle	Parasite	Theileriidae	Theileria	T. mutans	RLB	18S	5	0	2017	Uganda	Convenience	Pooled_Tick	Molecular detection and characterisation of protozoan and rickettsial pathogens in ticks from cattle in the pastoral area of Karamoja, Uganda	RAS
Byaruhanga et al. - 2021	2021	Tick	Amblyomma	A. gemma	cattle	Parasite	Theileriidae	Theileria	T. separata	RLB	18S	5	0	2017	Uganda	Convenience	Pooled_Tick	Molecular detection and characterisation of protozoan and rickettsial pathogens in ticks from cattle in the pastoral area of Karamoja, Uganda	RAS
Byaruhanga et al. - 2021	2021	Tick	Amblyomma	A. gemma	cattle	Parasite	Theileriidae	Theileria	T. velifera	RLB	18S	5	1	2017	Uganda	Convenience	Pooled_Tick	Molecular detection and characterisation of protozoan and rickettsial pathogens in ticks from cattle in the pastoral area of Karamoja, Uganda	RAS
Byaruhanga et al. - 2021	2021	Tick	Amblyomma	A. gemma	cattle	Parasite	Theileriidae	Theileria	T. parva	RLB	18S	5	2	2017	Uganda	Convenience	Pooled_Tick	Molecular detection and characterisation of protozoan and rickettsial pathogens in ticks from cattle in the pastoral area of Karamoja, Uganda	RAS
Byaruhanga et al. - 2021	2021	Tick	Amblyomma	A. variegatum	cattle	Bacteria	Anaplasmataceae	Ehrlichia	E. ruminantium	RLB	16S	4	1	2017	Uganda	Convenience	Pooled_Tick	Molecular detection and characterisation of protozoan and rickettsial pathogens in ticks from cattle in the pastoral area of Karamoja, Uganda	RAS
Byaruhanga et al. - 2021	2021	Tick	Amblyomma	A. variegatum	cattle	Bacteria	Anaplasmataceae	Anaplasma	A. centrale	RLB	16S	4	0	2017	Uganda	Convenience	Pooled_Tick	Molecular detection and characterisation of protozoan and rickettsial pathogens in ticks from cattle in the pastoral area of Karamoja, Uganda	RAS
Byaruhanga et al. - 2021	2021	Tick	Amblyomma	A. variegatum	cattle	Parasite	Babesiidae	Babesia	B. bigemina	RLB	18S	4	0	2017	Uganda	Convenience	Pooled_Tick	Molecular detection and characterisation of protozoan and rickettsial pathogens in ticks from cattle in the pastoral area of Karamoja, Uganda	RAS
Byaruhanga et al. - 2021	2021	Tick	Amblyomma	A. variegatum	cattle	Parasite	Babesiidae	Babesia	B. microti	RLB	18S	4	1	2017	Uganda	Convenience	Pooled_Tick	Molecular detection and characterisation of protozoan and rickettsial pathogens in ticks from cattle in the pastoral area of Karamoja, Uganda	RAS
Byaruhanga et al. - 2021	2021	Tick	Amblyomma	A. variegatum	cattle	Parasite	Babesiidae	Babesia	B. rossi	RLB	18S	4	0	2017	Uganda	Convenience	Pooled_Tick	Molecular detection and characterisation of protozoan and rickettsial pathogens in ticks from cattle in the pastoral area of Karamoja, Uganda	RAS
Byaruhanga et al. - 2021	2021	Tick	Amblyomma	A. variegatum	cattle	Parasite	Theileriidae	Theileria	Theileria spp.	RLB	18S	4	1	2017	Uganda	Convenience	Pooled_Tick	Molecular detection and characterisation of protozoan and rickettsial pathogens in ticks from cattle in the pastoral area of Karamoja, Uganda	RAS
Byaruhanga et al. - 2021	2021	Tick	Amblyomma	A. variegatum	cattle	Parasite	Theileriidae	Theileria	T. mutans	RLB	18S	4	1	2017	Uganda	Convenience	Pooled_Tick	Molecular detection and characterisation of protozoan and rickettsial pathogens in ticks from cattle in the pastoral area of Karamoja, Uganda	RAS
Byaruhanga et al. - 2021	2021	Tick	Amblyomma	A. variegatum	cattle	Parasite	Theileriidae	Theileria	T. separata	RLB	18S	4	0	2017	Uganda	Convenience	Pooled_Tick	Molecular detection and characterisation of protozoan and rickettsial pathogens in ticks from cattle in the pastoral area of Karamoja, Uganda	RAS
Byaruhanga et al. - 2021	2021	Tick	Amblyomma	A. variegatum	cattle	Parasite	Theileriidae	Theileria	T. velifera	RLB	18S	4	1	2017	Uganda	Convenience	Pooled_Tick	Molecular detection and characterisation of protozoan and rickettsial pathogens in ticks from cattle in the pastoral area of Karamoja, Uganda	RAS
Byaruhanga et al. - 2021	2021	Tick	Amblyomma	A. variegatum	cattle	Parasite	Theileriidae	Theileria	T. parva	RLB	18S	4	1	2017	Uganda	Convenience	Pooled_Tick	Molecular detection and characterisation of protozoan and rickettsial pathogens in ticks from cattle in the pastoral area of Karamoja, Uganda	RAS
Byaruhanga et al. - 2021	2021	Tick	Rhipicephalus	R. decoloratus	cattle	Bacteria	Anaplasmataceae	Ehrlichia	E. ruminantium	RLB	16S	5	0	2017	Uganda	Convenience	Pooled_Tick	Molecular detection and characterisation of protozoan and rickettsial pathogens in ticks from cattle in the pastoral area of Karamoja, Uganda	RAS
Byaruhanga et al. - 2021	2021	Tick	Rhipicephalus	R. decoloratus	cattle	Bacteria	Anaplasmataceae	Anaplasma	A. centrale	RLB	16S	5	0	2017	Uganda	Convenience	Pooled_Tick	Molecular detection and characterisation of protozoan and rickettsial pathogens in ticks from cattle in the pastoral area of Karamoja, Uganda	RAS
Byaruhanga et al. - 2021	2021	Tick	Rhipicephalus	R. decoloratus	cattle	Parasite	Babesiidae	Babesia	B. bigemina	RLB	18S	5	0	2017	Uganda	Convenience	Pooled_Tick	Molecular detection and characterisation of protozoan and rickettsial pathogens in ticks from cattle in the pastoral area of Karamoja, Uganda	RAS
Byaruhanga et al. - 2021	2021	Tick	Rhipicephalus	R. decoloratus	cattle	Parasite	Babesiidae	Babesia	B. microti	RLB	18S	5	0	2017	Uganda	Convenience	Pooled_Tick	Molecular detection and characterisation of protozoan and rickettsial pathogens in ticks from cattle in the pastoral area of Karamoja, Uganda	RAS
Byaruhanga et al. - 2021	2021	Tick	Rhipicephalus	R. decoloratus	cattle	Parasite	Babesiidae	Babesia	B. rossi	RLB	18S	5	0	2017	Uganda	Convenience	Pooled_Tick	Molecular detection and characterisation of protozoan and rickettsial pathogens in ticks from cattle in the pastoral area of Karamoja, Uganda	RAS
Byaruhanga et al. - 2021	2021	Tick	Rhipicephalus	R. decoloratus	cattle	Parasite	Theileriidae	Theileria	Theileria spp.	RLB	18S	5	0	2017	Uganda	Convenience	Pooled_Tick	Molecular detection and characterisation of protozoan and rickettsial pathogens in ticks from cattle in the pastoral area of Karamoja, Uganda	RAS
Byaruhanga et al. - 2021	2021	Tick	Rhipicephalus	R. decoloratus	cattle	Parasite	Theileriidae	Theileria	T. mutans	RLB	18S	5	4	2017	Uganda	Convenience	Pooled_Tick	Molecular detection and characterisation of protozoan and rickettsial pathogens in ticks from cattle in the pastoral area of Karamoja, Uganda	RAS
Byaruhanga et al. - 2021	2021	Tick	Rhipicephalus	R. decoloratus	cattle	Parasite	Theileriidae	Theileria	T. separata	RLB	18S	5	0	2017	Uganda	Convenience	Pooled_Tick	Molecular detection and characterisation of protozoan and rickettsial pathogens in ticks from cattle in the pastoral area of Karamoja, Uganda	RAS
Byaruhanga et al. - 2021	2021	Tick	Rhipicephalus	R. decoloratus	cattle	Parasite	Theileriidae	Theileria	T. velifera	RLB	18S	5	2	2017	Uganda	Convenience	Pooled_Tick	Molecular detection and characterisation of protozoan and rickettsial pathogens in ticks from cattle in the pastoral area of Karamoja, Uganda	RAS
Byaruhanga et al. - 2021	2021	Tick	Rhipicephalus	R. decoloratus	cattle	Parasite	Theileriidae	Theileria	T. parva	RLB	18S	5	2	2017	Uganda	Convenience	Pooled_Tick	Molecular detection and characterisation of protozoan and rickettsial pathogens in ticks from cattle in the pastoral area of Karamoja, Uganda	RAS
Byaruhanga et al. - 2021	2021	Tick	Hyalomma	H. truncatum	cattle	Bacteria	Anaplasmataceae	Ehrlichia	E. ruminantium	RLB	16S	4	0	2017	Uganda	Convenience	Pooled_Tick	Molecular detection and characterisation of protozoan and rickettsial pathogens in ticks from cattle in the pastoral area of Karamoja, Uganda	RAS
Byaruhanga et al. - 2021	2021	Tick	Hyalomma	H. truncatum	cattle	Bacteria	Anaplasmataceae	Anaplasma	A. centrale	RLB	16S	4	0	2017	Uganda	Convenience	Pooled_Tick	Molecular detection and characterisation of protozoan and rickettsial pathogens in ticks from cattle in the pastoral area of Karamoja, Uganda	RAS
Byaruhanga et al. - 2021	2021	Tick	Hyalomma	H. truncatum	cattle	Parasite	Babesiidae	Babesia	B. bigemina	RLB	18S	4	0	2017	Uganda	Convenience	Pooled_Tick	Molecular detection and characterisation of protozoan and rickettsial pathogens in ticks from cattle in the pastoral area of Karamoja, Uganda	RAS
Byaruhanga et al. - 2021	2021	Tick	Hyalomma	H. truncatum	cattle	Parasite	Babesiidae	Babesia	B. microti	RLB	18S	4	0	2017	Uganda	Convenience	Pooled_Tick	Molecular detection and characterisation of protozoan and rickettsial pathogens in ticks from cattle in the pastoral area of Karamoja, Uganda	RAS
Byaruhanga et al. - 2021	2021	Tick	Hyalomma	H. truncatum	cattle	Parasite	Babesiidae	Babesia	B. rossi	RLB	18S	4	0	2017	Uganda	Convenience	Pooled_Tick	Molecular detection and characterisation of protozoan and rickettsial pathogens in ticks from cattle in the pastoral area of Karamoja, Uganda	RAS
Byaruhanga et al. - 2021	2021	Tick	Hyalomma	H. truncatum	cattle	Parasite	Theileriidae	Theileria	Theileria spp.	RLB	18S	4	1	2017	Uganda	Convenience	Pooled_Tick	Molecular detection and characterisation of protozoan and rickettsial pathogens in ticks from cattle in the pastoral area of Karamoja, Uganda	RAS
Byaruhanga et al. - 2021	2021	Tick	Hyalomma	H. truncatum	cattle	Parasite	Theileriidae	Theileria	T. mutans	RLB	18S	4	0	2017	Uganda	Convenience	Pooled_Tick	Molecular detection and characterisation of protozoan and rickettsial pathogens in ticks from cattle in the pastoral area of Karamoja, Uganda	RAS
Byaruhanga et al. - 2021	2021	Tick	Hyalomma	H. truncatum	cattle	Parasite	Theileriidae	Theileria	T. separata	RLB	18S	4	0	2017	Uganda	Convenience	Pooled_Tick	Molecular detection and characterisation of protozoan and rickettsial pathogens in ticks from cattle in the pastoral area of Karamoja, Uganda	RAS
Byaruhanga et al. - 2021	2021	Tick	Hyalomma	H. truncatum	cattle	Parasite	Theileriidae	Theileria	T. velifera	RLB	18S	4	2	2017	Uganda	Convenience	Pooled_Tick	Molecular detection and characterisation of protozoan and rickettsial pathogens in ticks from cattle in the pastoral area of Karamoja, Uganda	RAS
Byaruhanga et al. - 2021	2021	Tick	Hyalomma	H. truncatum	cattle	Parasite	Theileriidae	Theileria	T. parva	RLB	18S	4	1	2017	Uganda	Convenience	Pooled_Tick	Molecular detection and characterisation of protozoan and rickettsial pathogens in ticks from cattle in the pastoral area of Karamoja, Uganda	RAS
Byaruhanga et al. - 2021	2021	Tick	Hyalomma	H. rufipes	cattle	Bacteria	Anaplasmataceae	Ehrlichia	E. ruminantium	RLB	16S	3	0	2017	Uganda	Convenience	Pooled_Tick	Molecular detection and characterisation of protozoan and rickettsial pathogens in ticks from cattle in the pastoral area of Karamoja, Uganda	RAS
Byaruhanga et al. - 2021	2021	Tick	Hyalomma	H. rufipes	cattle	Bacteria	Anaplasmataceae	Anaplasma	A. centrale	RLB	16S	3	0	2017	Uganda	Convenience	Pooled_Tick	Molecular detection and characterisation of protozoan and rickettsial pathogens in ticks from cattle in the pastoral area of Karamoja, Uganda	RAS
Byaruhanga et al. - 2021	2021	Tick	Hyalomma	H. rufipes	cattle	Parasite	Babesiidae	Babesia	B. bigemina	RLB	18S	3	0	2017	Uganda	Convenience	Pooled_Tick	Molecular detection and characterisation of protozoan and rickettsial pathogens in ticks from cattle in the pastoral area of Karamoja, Uganda	RAS
Byaruhanga et al. - 2021	2021	Tick	Hyalomma	H. rufipes	cattle	Parasite	Babesiidae	Babesia	B. microti	RLB	18S	3	0	2017	Uganda	Convenience	Pooled_Tick	Molecular detection and characterisation of protozoan and rickettsial pathogens in ticks from cattle in the pastoral area of Karamoja, Uganda	RAS
Byaruhanga et al. - 2021	2021	Tick	Hyalomma	H. rufipes	cattle	Parasite	Babesiidae	Babesia	B. rossi	RLB	18S	3	0	2017	Uganda	Convenience	Pooled_Tick	Molecular detection and characterisation of protozoan and rickettsial pathogens in ticks from cattle in the pastoral area of Karamoja, Uganda	RAS
Byaruhanga et al. - 2021	2021	Tick	Hyalomma	H. rufipes	cattle	Parasite	Theileriidae	Theileria	Theileria spp.	RLB	18S	3	1	2017	Uganda	Convenience	Pooled_Tick	Molecular detection and characterisation of protozoan and rickettsial pathogens in ticks from cattle in the pastoral area of Karamoja, Uganda	RAS
Byaruhanga et al. - 2021	2021	Tick	Hyalomma	H. rufipes	cattle	Parasite	Theileriidae	Theileria	T. mutans	RLB	18S	3	0	2017	Uganda	Convenience	Pooled_Tick	Molecular detection and characterisation of protozoan and rickettsial pathogens in ticks from cattle in the pastoral area of Karamoja, Uganda	RAS
Byaruhanga et al. - 2021	2021	Tick	Hyalomma	H. rufipes	cattle	Parasite	Theileriidae	Theileria	T. separata	RLB	18S	3	0	2017	Uganda	Convenience	Pooled_Tick	Molecular detection and characterisation of protozoan and rickettsial pathogens in ticks from cattle in the pastoral area of Karamoja, Uganda	RAS
Byaruhanga et al. - 2021	2021	Tick	Hyalomma	H. rufipes	cattle	Parasite	Theileriidae	Theileria	T. velifera	RLB	18S	3	1	2017	Uganda	Convenience	Pooled_Tick	Molecular detection and characterisation of protozoan and rickettsial pathogens in ticks from cattle in the pastoral area of Karamoja, Uganda	RAS
Byaruhanga et al. - 2021	2021	Tick	Hyalomma	H. rufipes	cattle	Parasite	Theileriidae	Theileria	T. parva	RLB	18S	3	0	2017	Uganda	Convenience	Pooled_Tick	Molecular detection and characterisation of protozoan and rickettsial pathogens in ticks from cattle in the pastoral area of Karamoja, Uganda	RAS
Byaruhanga et al. - 2021	2021	Tick	Rhipicephalus	R. appendiculatus	cattle	Bacteria	Anaplasmataceae	Ehrlichia	E. ruminantium	qPCR	pCS20	2	0	2017	Uganda	Convenience	Pooled_Tick	Molecular detection and characterisation of protozoan and rickettsial pathogens in ticks from cattle in the pastoral area of Karamoja, Uganda	RAS
Byaruhanga et al. - 2021	2021	Tick	Rhipicephalus	R. evertsi	cattle	Bacteria	Anaplasmataceae	Ehrlichia	E. ruminantium	qPCR	pCS20	4	0	2017	Uganda	Convenience	Pooled_Tick	Molecular detection and characterisation of protozoan and rickettsial pathogens in ticks from cattle in the pastoral area of Karamoja, Uganda	RAS
Byaruhanga et al. - 2021	2021	Tick	Rhipicephalus	R. pravus	cattle	Bacteria	Anaplasmataceae	Ehrlichia	E. ruminantium	qPCR	pCS20	2	0	2017	Uganda	Convenience	Pooled_Tick	Molecular detection and characterisation of protozoan and rickettsial pathogens in ticks from cattle in the pastoral area of Karamoja, Uganda	RAS
Byaruhanga et al. - 2021	2021	Tick	Rhipicephalus	R. praetextatus	cattle	Bacteria	Anaplasmataceae	Ehrlichia	E. ruminantium	qPCR	pCS20	2	0	2017	Uganda	Convenience	Pooled_Tick	Molecular detection and characterisation of protozoan and rickettsial pathogens in ticks from cattle in the pastoral area of Karamoja, Uganda	RAS
Byaruhanga et al. - 2021	2021	Tick	Rhipicephalus	R. pulchellus	cattle	Bacteria	Anaplasmataceae	Ehrlichia	E. ruminantium	qPCR	pCS20	4	0	2017	Uganda	Convenience	Pooled_Tick	Molecular detection and characterisation of protozoan and rickettsial pathogens in ticks from cattle in the pastoral area of Karamoja, Uganda	RAS
Byaruhanga et al. - 2021	2021	Tick	Rhipicephalus	R. turanicus	cattle	Bacteria	Anaplasmataceae	Ehrlichia	E. ruminantium	qPCR	pCS20	1	0	2017	Uganda	Convenience	Pooled_Tick	Molecular detection and characterisation of protozoan and rickettsial pathogens in ticks from cattle in the pastoral area of Karamoja, Uganda	RAS
Byaruhanga et al. - 2021	2021	Tick	Amblyomma	A. lepidum	cattle	Bacteria	Anaplasmataceae	Ehrlichia	E. ruminantium	qPCR	pCS20	4	1	2017	Uganda	Convenience	Pooled_Tick	Molecular detection and characterisation of protozoan and rickettsial pathogens in ticks from cattle in the pastoral area of Karamoja, Uganda	RAS
Byaruhanga et al. - 2021	2021	Tick	Amblyomma	A. gemma	cattle	Bacteria	Anaplasmataceae	Ehrlichia	E. ruminantium	qPCR	pCS20	5	3	2017	Uganda	Convenience	Pooled_Tick	Molecular detection and characterisation of protozoan and rickettsial pathogens in ticks from cattle in the pastoral area of Karamoja, Uganda	RAS
Byaruhanga et al. - 2021	2021	Tick	Amblyomma	A. variegatum	cattle	Bacteria	Anaplasmataceae	Ehrlichia	E. ruminantium	qPCR	pCS20	4	3	2017	Uganda	Convenience	Pooled_Tick	Molecular detection and characterisation of protozoan and rickettsial pathogens in ticks from cattle in the pastoral area of Karamoja, Uganda	RAS
Byaruhanga et al. - 2021	2021	Tick	Rhipicephalus	R. decoloratus	cattle	Bacteria	Anaplasmataceae	Ehrlichia	E. ruminantium	qPCR	pCS20	5	0	2017	Uganda	Convenience	Pooled_Tick	Molecular detection and characterisation of protozoan and rickettsial pathogens in ticks from cattle in the pastoral area of Karamoja, Uganda	RAS
Byaruhanga et al. - 2021	2021	Tick	Hyalomma	H. truncatum	cattle	Bacteria	Anaplasmataceae	Ehrlichia	E. ruminantium	qPCR	pCS20	4	1	2017	Uganda	Convenience	Pooled_Tick	Molecular detection and characterisation of protozoan and rickettsial pathogens in ticks from cattle in the pastoral area of Karamoja, Uganda	RAS
Byaruhanga et al. - 2021	2021	Tick	Hyalomma	H. rufipes	cattle	Bacteria	Anaplasmataceae	Ehrlichia	E. ruminantium	qPCR	pCS20	3	0	2017	Uganda	Convenience	Pooled_Tick	Molecular detection and characterisation of protozoan and rickettsial pathogens in ticks from cattle in the pastoral area of Karamoja, Uganda	RAS
Byaruhanga et al. - 2023	2023	cattle				Parasite	Babesiidae	Babesia	B. bovis	RLB	18S/V4	122	33	2015_2018	Mozambique	Convenience	cattle_blood	Genetic diversity in Babesia bovis from southern Africa and estimation of B. bovis infection levels in cattle using an optimised quantitative PCR assay	RAS
Byaruhanga et al. - 2023	2023	cattle				Parasite	Babesiidae	Babesia	B. bovis	RLB	18S/V4	100	13	2015_2018	South_Africa	Systematic	cattle_blood	Genetic diversity in Babesia bovis from southern Africa and estimation of B. bovis infection levels in cattle using an optimised quantitative PCR assay	RAS
Byaruhanga et al. - 2023	2023	cattle				Parasite	Babesiidae	Babesia	B. bovis	qPCR	18S/BoF2	122	54	2015_2018	Mozambique	Convenience	cattle_blood	Genetic diversity in Babesia bovis from southern Africa and estimation of B. bovis infection levels in cattle using an optimised quantitative PCR assay	RAS
Byaruhanga et al. - 2023	2023	cattle				Parasite	Babesiidae	Babesia	B. bovis	qPCR	18S/BoF2	100	15	2015_2018	South_Africa	Systematic	cattle_blood	Genetic diversity in Babesia bovis from southern Africa and estimation of B. bovis infection levels in cattle using an optimised quantitative PCR assay	RAS
Catalano et al. - 2015	2015	cattle				Parasite	Theileriidae	Theileria	T. taurotragi	RLB	18S/V4	14	9	2001_2003	Tanzania	Convenience	cattle_tissue	“Ormilo disease” a disorder of zebu cattle in Tanzania: bovine cerebral theileriosis or new protozoan disease?	RAS
Chaisi et al. - 2017	2017	cattle				Bacteria	Anaplasmataceae	Anaplasma	A. marginale	RLB	16S/V1	60	NA	NA	South_Africa	Systematic	cattle_blood	Comparison of three nucleic acid-based tests for detecting Anaplasma marginale and Anaplasma centrale in cattle	RAS
Chaisi et al. - 2017	2017	cattle				Bacteria	Anaplasmataceae	Anaplasma	A. centrale	RLB	16S/V1	60	NA	NA	South_Africa	Systematic	cattle_blood	Comparison of three nucleic acid-based tests for detecting Anaplasma marginale and Anaplasma centrale in cattle	RAS
Chaisi et al. - 2017	2017	cattle				Bacteria	Anaplasmataceae	Anaplasma	A. marginale	nPCR	msp1	60	NA	NA	South_Africa	Systematic	cattle_blood	Comparison of three nucleic acid-based tests for detecting Anaplasma marginale and Anaplasma centrale in cattle	RAS
Chaisi et al. - 2017	2017	cattle				Bacteria	Anaplasmataceae	Anaplasma	A. centrale	nPCR	msp2	60	NA	NA	South_Africa	Systematic	cattle_blood	Comparison of three nucleic acid-based tests for detecting Anaplasma marginale and Anaplasma centrale in cattle	RAS
Chaisi et al. - 2017	2017	cattle				Bacteria	Anaplasmataceae	Anaplasma	A. marginale	qPCR	msp1	60	NA	NA	South_Africa	Systematic	cattle_blood	Comparison of three nucleic acid-based tests for detecting Anaplasma marginale and Anaplasma centrale in cattle	RAS
Chaisi et al. - 2017	2017	cattle				Bacteria	Anaplasmataceae	Anaplasma	A. centrale	qPCR	groEL	60	NA	NA	South_Africa	Systematic	cattle_blood	Comparison of three nucleic acid-based tests for detecting Anaplasma marginale and Anaplasma centrale in cattle	RAS
Chatanga et al. - 2021	2021	goat				Parasite	Theileriidae	Theileria	T. ovis	RLB	18S/V4	99	48	NA	Malawi	Systematic	goat_blood	Molecular identification and genetic characterization of tick-borne pathogens in sheep and goats at two farms in the central and southern regions of Malawi	RAS
Chatanga et al. - 2021	2021	goat				Parasite	Theileriidae	Theileria	T. mutans	RLB	18S/V4	99	3	NA	Malawi	Systematic	goat_blood	Molecular identification and genetic characterization of tick-borne pathogens in sheep and goats at two farms in the central and southern regions of Malawi	RAS
Chatanga et al. - 2021	2021	goat				Parasite	Theileriidae	Theileria	T. separata	RLB	18S/V4	99	2	NA	Malawi	Systematic	goat_blood	Molecular identification and genetic characterization of tick-borne pathogens in sheep and goats at two farms in the central and southern regions of Malawi	RAS
Chatanga et al. - 2021	2021	goat				Parasite	Theileriidae	Theileria	Theileria spp.	RLB	18S/V4	99	18	NA	Malawi	Systematic	goat_blood	Molecular identification and genetic characterization of tick-borne pathogens in sheep and goats at two farms in the central and southern regions of Malawi	RAS
Chatanga et al. - 2021	2021	goat				Parasite	Babesiidae	Babesia	B. gibsoni	RLB	18S/V4	99	1	NA	Malawi	Systematic	goat_blood	Molecular identification and genetic characterization of tick-borne pathogens in sheep and goats at two farms in the central and southern regions of Malawi	RAS
Chatanga et al. - 2021	2021	goat				Bacteria	Anaplasmataceae	Anaplasma	A. ovis	RLB	16S/V1	99	61	NA	Malawi	Systematic	goat_blood	Molecular identification and genetic characterization of tick-borne pathogens in sheep and goats at two farms in the central and southern regions of Malawi	RAS
Chatanga et al. - 2021	2021	goat				Bacteria	Anaplasmataceae	Anaplasma	Anaplasma spp.	RLB	16S/V1	99	1	NA	Malawi	Systematic	goat_blood	Molecular identification and genetic characterization of tick-borne pathogens in sheep and goats at two farms in the central and southern regions of Malawi	RAS
Chatanga et al. - 2021	2021	goat				Bacteria	Anaplasmataceae	Ehrlichia	E. ruminantium	RLB	16S/V1	99	1	NA	Malawi	Systematic	goat_blood	Molecular identification and genetic characterization of tick-borne pathogens in sheep and goats at two farms in the central and southern regions of Malawi	RAS
Chatanga et al. - 2021	2021	goat				Bacteria	Anaplasmataceae	Ehrlichia	E. canis	RLB	16S/V1	99	2	NA	Malawi	Systematic	goat_blood	Molecular identification and genetic characterization of tick-borne pathogens in sheep and goats at two farms in the central and southern regions of Malawi	RAS
Chatanga et al. - 2021	2021	sheep				Parasite	Theileriidae	Theileria	T. ovis	RLB	18S/V4	8	7	NA	Malawi	Systematic	sheep_blood	Molecular identification and genetic characterization of tick-borne pathogens in sheep and goats at two farms in the central and southern regions of Malawi	RAS
Chatanga et al. - 2021	2021	sheep				Parasite	Theileriidae	Theileria	T. mutans	RLB	18S/V4	8	0	NA	Malawi	Systematic	sheep_blood	Molecular identification and genetic characterization of tick-borne pathogens in sheep and goats at two farms in the central and southern regions of Malawi	RAS
Chatanga et al. - 2021	2021	sheep				Parasite	Theileriidae	Theileria	T. separata	RLB	18S/V4	8	0	NA	Malawi	Systematic	sheep_blood	Molecular identification and genetic characterization of tick-borne pathogens in sheep and goats at two farms in the central and southern regions of Malawi	RAS
Chatanga et al. - 2021	2021	sheep				Parasite	Theileriidae	Theileria	Theileria spp.	RLB	18S/V4	8	0	NA	Malawi	Systematic	sheep_blood	Molecular identification and genetic characterization of tick-borne pathogens in sheep and goats at two farms in the central and southern regions of Malawi	RAS
Chatanga et al. - 2021	2021	sheep				Parasite	Babesiidae	Babesia	B. gibsoni	RLB	18S/V4	8	0	NA	Malawi	Systematic	sheep_blood	Molecular identification and genetic characterization of tick-borne pathogens in sheep and goats at two farms in the central and southern regions of Malawi	RAS
Chatanga et al. - 2021	2021	sheep				Bacteria	Anaplasmataceae	Anaplasma	A. ovis	RLB	16S/V1	8	8	NA	Malawi	Systematic	sheep_blood	Molecular identification and genetic characterization of tick-borne pathogens in sheep and goats at two farms in the central and southern regions of Malawi	RAS
Chatanga et al. - 2021	2021	sheep				Bacteria	Anaplasmataceae	Anaplasma	Anaplasma spp.	RLB	16S/V1	8	0	NA	Malawi	Systematic	sheep_blood	Molecular identification and genetic characterization of tick-borne pathogens in sheep and goats at two farms in the central and southern regions of Malawi	RAS
Chatanga et al. - 2021	2021	sheep				Bacteria	Anaplasmataceae	Ehrlichia	E. ruminantium	RLB	16S/V1	8	3	NA	Malawi	Systematic	sheep_blood	Molecular identification and genetic characterization of tick-borne pathogens in sheep and goats at two farms in the central and southern regions of Malawi	RAS
Chatanga et al. - 2021	2021	sheep				Bacteria	Anaplasmataceae	Ehrlichia	E. canis	RLB	16S/V1	8	0	NA	Malawi	Systematic	sheep_blood	Molecular identification and genetic characterization of tick-borne pathogens in sheep and goats at two farms in the central and southern regions of Malawi	RAS
Chatanga et al. - 2022	2022	cattle				Bacteria	Anaplasmataceae	Anaplasma	A. bovis	nPCR	groEL	191	5	2018_2019	Malawi	Convenience	cattle_blood	High infection rate of tick-borne protozoan and rickettsial pathogens of cattle in Malawi and the development of a multiplex PCR for Babesia and Theileria species identification	RAS
Chatanga et al. - 2022	2022	cattle				Bacteria	Anaplasmataceae	Anaplasma	A. marginale	nPCR	groEL	191	47	2018_2019	Malawi	Convenience	cattle_blood	High infection rate of tick-borne protozoan and rickettsial pathogens of cattle in Malawi and the development of a multiplex PCR for Babesia and Theileria species identification	RAS
Chatanga et al. - 2022	2022	cattle				Bacteria	Anaplasmataceae	Anaplasma	A. platys-like	nPCR	groEL	191	26	2018_2019	Malawi	Convenience	cattle_blood	High infection rate of tick-borne protozoan and rickettsial pathogens of cattle in Malawi and the development of a multiplex PCR for Babesia and Theileria species identification	RAS
Chatanga et al. - 2022	2022	cattle				Bacteria	Anaplasmataceae	Anaplasma	Anaplasma spp.	nPCR	groEL	191	27	2018_2019	Malawi	Convenience	cattle_blood	High infection rate of tick-borne protozoan and rickettsial pathogens of cattle in Malawi and the development of a multiplex PCR for Babesia and Theileria species identification	RAS
Chatanga et al. - 2022	2022	cattle				Bacteria	Anaplasmataceae	Ehrlichia	Ehrlichia spp.	nPCR	groEL	191	31	2018_2019	Malawi	Convenience	cattle_blood	High infection rate of tick-borne protozoan and rickettsial pathogens of cattle in Malawi and the development of a multiplex PCR for Babesia and Theileria species identification	RAS
Chatanga et al. - 2022	2022	cattle				Parasite	Babesiidae	Babesia	B. bigemina	nPCR	18S	191	5	2018_2019	Malawi	Convenience	cattle_blood	High infection rate of tick-borne protozoan and rickettsial pathogens of cattle in Malawi and the development of a multiplex PCR for Babesia and Theileria species identification	RAS
Chatanga et al. - 2022	2022	cattle				Parasite	Theileriidae	Theileria	T. mutans	nPCR	18S	191	141	2018_2019	Malawi	Convenience	cattle_blood	High infection rate of tick-borne protozoan and rickettsial pathogens of cattle in Malawi and the development of a multiplex PCR for Babesia and Theileria species identification	RAS
Chatanga et al. - 2022	2022	cattle				Parasite	Theileriidae	Theileria	T. parva	nPCR	18S	191	63	2018_2019	Malawi	Convenience	cattle_blood	High infection rate of tick-borne protozoan and rickettsial pathogens of cattle in Malawi and the development of a multiplex PCR for Babesia and Theileria species identification	RAS
Chatanga et al. - 2022	2022	cattle				Parasite	Theileriidae	Theileria	T. taurotragi	nPCR	18S	191	24	2018_2019	Malawi	Convenience	cattle_blood	High infection rate of tick-borne protozoan and rickettsial pathogens of cattle in Malawi and the development of a multiplex PCR for Babesia and Theileria species identification	RAS
Chatanga et al. - 2022	2022	cattle				Parasite	Theileriidae	Theileria	T. velifera	nPCR	18S	191	102	2018_2019	Malawi	Convenience	cattle_blood	High infection rate of tick-borne protozoan and rickettsial pathogens of cattle in Malawi and the development of a multiplex PCR for Babesia and Theileria species identification	RAS
Chigwada et al. - 2022	2022	Tick	Amblyomma	Amblyomma spp.	cattle	Bacteria	Rickettsiaceae	Rickettsia	R. rickettsia	Metagenomic	16S	15	NA	2018_2020	South_Africa	Systematic	In_Tick	Pathogenic and Endosymbiotic Bacteria and Their Associated Antibiotic Resistance Biomarkers in Amblyomma and Hyalomma Ticks Infesting Nguni Cattle (Bos spp.)	RAS
Chigwada et al. - 2022	2022	Tick	Amblyomma	Amblyomma spp.	cattle	Bacteria	Coxiellaceae	Coxiella	Coxiella spp.	Metagenomic	16S	15	NA	2018_2020	South_Africa	Systematic	In_Tick	Molecular Detection and Characterization of Rickettsia Species in Ixodid Ticks Collected From Cattle in Southern Zambia	RAS
Chitanga et al. - 2021	2021	Tick	Amblyomma	Amblyomma spp.	cattle	Bacteria	Rickettsiaceae	Rickettsia	R. africae	cPCR+sequencing	ompB	19	6	2018_2019	Zambia	Systematic	In_Tick	Molecular Detection and Characterization of Rickettsia Species in Ixodid Ticks Collected From Cattle in Southern Zambia	RAS
Chitanga et al. - 2021	2021	Tick	Amblyomma	Amblyomma spp.	cattle	Bacteria	Rickettsiaceae	Rickettsia	R. aeschlimannii	cPCR+sequencing	ompB	19	1	2018_2019	Zambia	Systematic	In_Tick	Molecular Detection and Characterization of Rickettsia Species in Ixodid Ticks Collected From Cattle in Southern Zambia	RAS
Chitanga et al. - 2021	2021	Tick	Hyalomma	Hyalomma spp.	cattle	Bacteria	Rickettsiaceae	Rickettsia	R. aeschlimannii	cPCR+sequencing	ompB	99	22	2018_2019	Zambia	Systematic	In_Tick	Molecular Detection and Characterization of Rickettsia Species in Ixodid Ticks Collected From Cattle in Southern Zambia	RAS
Chitanga et al. - 2021	2021	Tick	Hyalomma	Hyalomma spp.	cattle	Bacteria	Rickettsiaceae	Rickettsia	R. africae	cPCR+sequencing	ompB	99	7	2018_2019	Zambia	Systematic	In_Tick	Molecular Detection and Characterization of Rickettsia Species in Ixodid Ticks Collected From Cattle in Southern Zambia	RAS
Chitanga et al. - 2021	2021	Tick	Hyalomma	Hyalomma spp.	cattle	Bacteria	Rickettsiaceae	Rickettsia	Rickettsia spp.	cPCR+sequencing	ompB	99	3	2018_2019	Zambia	Systematic	In_Tick	Molecular Detection and Characterization of Rickettsia Species in Ixodid Ticks Collected From Cattle in Southern Zambia	RAS
Chitanga et al. - 2021	2021	Tick	Rhipicephalus	Rhipicephalus spp.	cattle	Bacteria	Rickettsiaceae	Rickettsia	R. africae	cPCR+sequencing	ompB	108	5	2018_2019	Zambia	Systematic	In_Tick	Molecular Detection and Characterization of Rickettsia Species in Ixodid Ticks Collected From Cattle in Southern Zambia	RAS
Chiuya et al. - 2021	2021	cattle				Bacteria	Anaplasmataceae	Anaplasma	A. centrale	HRM_PCR	16S	422	5	2017_2019	Kenya	Systematic	cattle_blood	Molecular prevalence and risk factors associated with tick-borne pathogens in cattle in western Kenya	RAS
Chiuya et al. - 2021	2021	cattle				Bacteria	Anaplasmataceae	Anaplasma	A. marginale	HRM_PCR	16S	422	21	2017_2019	Kenya	Systematic	cattle_blood	Molecular prevalence and risk factors associated with tick-borne pathogens in cattle in western Kenya	RAS
Chiuya et al. - 2021	2021	cattle				Bacteria	Anaplasmataceae	Anaplasma	A. platys-like	HRM_PCR	16S	422	57	2017_2019	Kenya	Systematic	cattle_blood	Molecular prevalence and risk factors associated with tick-borne pathogens in cattle in western Kenya	RAS
Chiuya et al. - 2021	2021	cattle				Parasite	Babesiidae	Babesia	B. bigemina	HRM_PCR	16S	422	1	2017_2019	Kenya	Systematic	cattle_blood	Molecular prevalence and risk factors associated with tick-borne pathogens in cattle in western Kenya	RAS
Chiuya et al. - 2021	2021	cattle				Bacteria	Anaplasmataceae	Ehrlichia	E. minasensis	HRM_PCR	16S	422	2	2017_2019	Kenya	Systematic	cattle_blood	Molecular prevalence and risk factors associated with tick-borne pathogens in cattle in western Kenya	RAS
Chiuya et al. - 2021	2021	cattle				Bacteria	Anaplasmataceae	Ehrlichia	Ehrlichia spp.	HRM_PCR	16S	422	26	2017_2019	Kenya	Systematic	cattle_blood	Molecular prevalence and risk factors associated with tick-borne pathogens in cattle in western Kenya	RAS
Chiuya et al. - 2021	2021	cattle				Parasite	Theileriidae	Theileria	T. mutans	HRM_PCR	18S	422	13	2017_2019	Kenya	Systematic	cattle_blood	Molecular prevalence and risk factors associated with tick-borne pathogens in cattle in western Kenya	RAS
Chiuya et al. - 2021	2021	cattle				Parasite	Theileriidae	Theileria	T. parva	HRM_PCR	18S	422	7	2017_2019	Kenya	Systematic	cattle_blood	Molecular prevalence and risk factors associated with tick-borne pathogens in cattle in western Kenya	RAS
Chiuya et al. - 2021	2021	cattle				Parasite	Theileriidae	Theileria	T. taurotragi	HRM_PCR	18S	422	1	2017_2019	Kenya	Systematic	cattle_blood	Molecular prevalence and risk factors associated with tick-borne pathogens in cattle in western Kenya	RAS
Chiuya et al. - 2021	2021	cattle				Parasite	Theileriidae	Theileria	T. velifera	HRM_PCR	18S	422	31	2017_2019	Kenya	Systematic	cattle_blood	Molecular prevalence and risk factors associated with tick-borne pathogens in cattle in western Kenya	RAS
Chiuya et al. - 2021	2021	cattle				Virus	Orthomyxoviridae	Thogotovirus	Thogotovirus	HRM_PCR	M_segment	422	0	2017_2019	Kenya	Systematic	cattle_blood	Molecular prevalence and risk factors associated with tick-borne pathogens in cattle in western Kenya	RAS
Chiuya et al. - 2021	2021	cattle				Virus	Orthomyxoviridae	Thogotovirus	Dhori virus	HRM_PCR	S_segment	422	0	2017_2019	Kenya	Systematic	cattle_blood	Molecular prevalence and risk factors associated with tick-borne pathogens in cattle in western Kenya	RAS
Chiuya et al. - 2021	2021	cattle				Virus	Peribunyaviridae	Orthobunyavirus	Orthobunyavirus	HRM_PCR	S_segment	422	0	2017_2019	Kenya	Systematic	cattle_blood	Molecular prevalence and risk factors associated with tick-borne pathogens in cattle in western Kenya	RAS
Chiuya et al. - 2021	2021	cattle				Virus	Flaviviridae	Flavivirus	Flavivirus	HRM_PCR	L_segment	422	0	2017_2019	Kenya	Systematic	cattle_blood	Molecular prevalence and risk factors associated with tick-borne pathogens in cattle in western Kenya	RAS
Chiuya et al. - 2021	2021	cattle				Virus	Togaviridae	Alphavirus	Alphavirus	HRM_PCR	L_segment	422	0	2017_2019	Kenya	Systematic	cattle_blood	Molecular prevalence and risk factors associated with tick-borne pathogens in cattle in western Kenya	RAS
Chiuya et al. - 2021	2021	cattle				Virus	Nairoviridae	Nairovirus	Nairovirus	HRM_PCR	L_segment	422	0	2017_2019	Kenya	Systematic	cattle_blood	Molecular prevalence and risk factors associated with tick-borne pathogens in cattle in western Kenya	RAS
Chiuya et al. - 2021	2021	cattle				Virus	Bunyaviridae	Phlebovirus	Phlebovirus	HRM_PCR	S_segment	422	0	2017_2019	Kenya	Systematic	cattle_blood	Molecular prevalence and risk factors associated with tick-borne pathogens in cattle in western Kenya	RAS
Chiuya et al. - 2022	2022	Human				Virus	Nairoviridae	Orthonairovirus	CCHFV	cPCR	L_segment	336	0	2017_2019	Kenya	Systematic	Hum_blood	Molecular screening reveals non‑uniform malaria transmission in western Kenya and absence of Rickettsia africae and selected arboviruses in hospital patients	RAS
Chiuya et al. - 2022	2022	Human				Bacteria	Rickettsiaceae	Rickettsia	R. africae	HRM_PCR	16S	336	0	2017_2019	Kenya	Systematic	Hum_blood	Molecular screening reveals non‑uniform malaria transmission in western Kenya and absence of Rickettsia africae and selected arboviruses in hospital patients	RAS
Dahmani et al. - 2019	2019	sheep				Bacteria	Anaplasmataceae	Anaplasma	A. ovis	cPCR+sequencing	rpoB	136	76	2013_2014	Senegal	Systematic	sheep_blood	Molecular investigation and phylogeny of species of the Anaplasmataceae infecting animals and ticks in Senegal	RAS
Dahmani et al. - 2019	2019	sheep				Bacteria	Anaplasmataceae	Anaplasma	A. platys-like	cPCR+sequencing	rpoB	136	27	2013_2014	Senegal	Systematic	sheep_blood	Molecular investigation and phylogeny of species of the Anaplasmataceae infecting animals and ticks in Senegal	RAS
Dahmani et al. - 2019	2019	sheep				Bacteria	Anaplasmataceae	Anaplasma	Ca. Anaplasma africae	cPCR+sequencing	rpoB	136	5	2013_2014	Senegal	Systematic	sheep_blood	Molecular investigation and phylogeny of species of the Anaplasmataceae infecting animals and ticks in Senegal	RAS
Dahmani et al. - 2019	2019	goat				Bacteria	Anaplasmataceae	Anaplasma	A. marginale	cPCR+sequencing	rpoB	66	12	2013_2014	Senegal	Systematic	cattle_blood	Molecular investigation and phylogeny of species of the Anaplasmataceae infecting animals and ticks in Senegal	RAS
Dahmani et al. - 2019	2019	goat				Bacteria	Anaplasmataceae	Anaplasma	A. centrale	cPCR+sequencing	rpoB	66	6	2013_2014	Senegal	Systematic	cattle_blood	Molecular investigation and phylogeny of species of the Anaplasmataceae infecting animals and ticks in Senegal	RAS
Dahmani et al. - 2019	2019	goat				Bacteria	Anaplasmataceae	Anaplasma	A. platys-like	cPCR+sequencing	rpoB	66	14	2013_2014	Senegal	Systematic	cattle_blood	Molecular investigation and phylogeny of species of the Anaplasmataceae infecting animals and ticks in Senegal	RAS
Dahmani et al. - 2019	2019	goat				Bacteria	Anaplasmataceae	Anaplasma	Ca. Anaplasma africae	cPCR+sequencing	rpoB	66	5	2013_2014	Senegal	Systematic	cattle_blood	Molecular investigation and phylogeny of species of the Anaplasmataceae infecting animals and ticks in Senegal	RAS
Dahmani et al. - 2019	2019	cattle				Bacteria	Anaplasmataceae	Anaplasma	A. platys-like	cPCR+sequencing	rpoB	29	8	2013_2014	Senegal	Systematic	goat_blood	Molecular investigation and phylogeny of species of the Anaplasmataceae infecting animals and ticks in Senegal	RAS
Dahmani et al. - 2019	2019	cattle				Bacteria	Anaplasmataceae	Anaplasma	Ca. Anaplasma africae	cPCR+sequencing	rpoB	29	3	2013_2014	Senegal	Systematic	goat_blood	Molecular investigation and phylogeny of species of the Anaplasmataceae infecting animals and ticks in Senegal	RAS
Dahmani et al. - 2019	2019	Tick	Rhipicephalus	R. evertsi	cattle	Bacteria	Anaplasmataceae	Ehrlichia	E. canis	cPCR+sequencing	groEL	53	2	2013_2014	Senegal	Systematic	In_Tick	Molecular investigation and phylogeny of species of the Anaplasmataceae infecting animals and ticks in Senegal	RAS
Daodu et al. - 2021	2021	Tick	Amblyomma	A. variegatum	cattle	Virus	Nairoviridae	Orthonairovirus	DUGV	RT_qPCR	S_segment	2301	32	2017_2018	Nigeria	Systematic	In_Tick	Molecular detection of dugbe orthonairovirus in cattle and their infesting ticks (Amblyomma and Rhipicephalus (Boophilus)) in Nigeria	RAS
Daodu et al. - 2021	2021	Tick	Rhipicephalus	R. microplus	cattle	Virus	Nairoviridae	Orthonairovirus	DUGV	RT_qPCR	S_segment	2337	2	2017_2018	Nigeria	Systematic	In_Tick	Molecular detection of dugbe orthonairovirus in cattle and their infesting ticks (Amblyomma and Rhipicephalus (Boophilus)) in Nigeria	RAS
Daodu et al. - 2021	2021	Tick	Rhipicephalus	R. annulatus	cattle	Virus	Nairoviridae	Orthonairovirus	DUGV	RT_qPCR	S_segment	2	0	2017_2018	Nigeria	Systematic	In_Tick	Molecular detection of dugbe orthonairovirus in cattle and their infesting ticks (Amblyomma and Rhipicephalus (Boophilus)) in Nigeria	RAS
Daodu et al. - 2021	2021	Tick	Rhipicephalus	R. geigyi	cattle	Virus	Nairoviridae	Orthonairovirus	DUGV	RT_qPCR	S_segment	1	0	2017_2018	Nigeria	Systematic	In_Tick	Molecular detection of dugbe orthonairovirus in cattle and their infesting ticks (Amblyomma and Rhipicephalus (Boophilus)) in Nigeria	RAS
Daodu et al. - 2021	2021	Tick	Rhipicephalus	R. decoloratus	cattle	Virus	Nairoviridae	Orthonairovirus	DUGV	RT_qPCR	S_segment	3	0	2017_2018	Nigeria	Systematic	In_Tick	Molecular detection of dugbe orthonairovirus in cattle and their infesting ticks (Amblyomma and Rhipicephalus (Boophilus)) in Nigeria	RAS
Djiba et al. - 2013	2013	sheep				Bacteria	Anaplasmataceae	Anaplasma	A. ovis	cPCR+sequencing	groEL	52	38	2009_2011	Senegal	Systematic	sheep_blood	Survey of Anaplasmataceae bacteria in sheep from Senegal	RAS
Djiba et al. - 2013	2013	sheep				Bacteria	Anaplasmataceae	Anaplasma	A. phagocytophilum	cPCR+sequencing	groEL	52	2	2009_2011	Senegal	Systematic	sheep_blood	Survey of Anaplasmataceae bacteria in sheep from Senegal	RAS
Djiba et al. - 2013	2013	sheep				Bacteria	Anaplasmataceae	Anaplasma	A. platys	cPCR+sequencing	groEL	52	1	2009_2011	Senegal	Systematic	sheep_blood	Survey of Anaplasmataceae bacteria in sheep from Senegal	RAS
Djiba et al. - 2013	2013	sheep				Bacteria	Anaplasmataceae	Anaplasma	Anaplasma spp.	cPCR+sequencing	groEL	52	1	2009_2011	Senegal	Systematic	sheep_blood	Survey of Anaplasmataceae bacteria in sheep from Senegal	RAS
Djiba et al. - 2013	2013	sheep				Bacteria	Anaplasmataceae	Ehrlichia	E. ruminantium	cPCR+sequencing	groEL	52	6	2009_2011	Senegal	Systematic	sheep_blood	Survey of Anaplasmataceae bacteria in sheep from Senegal	RAS
Ehounoud et al. - 2016	2016	Tick	Amblyomma	A. variegatum	cattle	Bacteria	Rickettsiaceae	Rickettsia	Rickettsia spp.	qPCR	gltA	170	154	2014	Ivory_Coast	Convenience	In_Tick	Multiple Pathogens Including Potential New Species in Tick Vectors in Côte d’Ivoire	RAS
Ehounoud et al. - 2016	2016	Tick	Amblyomma	A. variegatum	cattle	Bacteria	Rickettsiaceae	Rickettsia	R. africae	qPCR	poT15-dam2	170	154	2014	Ivory_Coast	Convenience	In_Tick	Multiple Pathogens Including Potential New Species in Tick Vectors in Côte d’Ivoire	RAS
Ehounoud et al. - 2016	2016	Tick	Amblyomma	A. variegatum	cattle	Bacteria	Rickettsiaceae	Rickettsia	R. aeschlimannii	qPCR	RaescSca1	170	0	2014	Ivory_Coast	Convenience	In_Tick	Multiple Pathogens Including Potential New Species in Tick Vectors in Côte d’Ivoire	RAS
Ehounoud et al. - 2016	2016	Tick	Amblyomma	A. variegatum	cattle	Bacteria	Rickettsiaceae	Rickettsia	R. massiliae	qPCR	Hypothetical protein	170	0	2014	Ivory_Coast	Convenience	In_Tick	Multiple Pathogens Including Potential New Species in Tick Vectors in Côte d’Ivoire	RAS
Ehounoud et al. - 2016	2016	Tick	Amblyomma	A. variegatum	cattle	Bacteria	Coxiellaceae	Coxiella	C. burnetii	qPCR	IS1111	170	1	2014	Ivory_Coast	Convenience	In_Tick	Multiple Pathogens Including Potential New Species in Tick Vectors in Côte d’Ivoire	RAS
Ehounoud et al. - 2016	2016	Tick	Amblyomma	A. variegatum	cattle	Bacteria	Spirochaetaceae	Borrelia	Borrelia spp.	qPCR	Bor ITS4	170	11	2014	Ivory_Coast	Convenience	In_Tick	Multiple Pathogens Including Potential New Species in Tick Vectors in Côte d’Ivoire	RAS
Ehounoud et al. - 2016	2016	Tick	Amblyomma	A. variegatum	cattle	Bacteria	Spirochaetaceae	Borrelia	Ca. Borrelia ivorensis	qPCR	Bor ITS4	170	2	2014	Ivory_Coast	Convenience	In_Tick	Multiple Pathogens Including Potential New Species in Tick Vectors in Côte d’Ivoire	RAS
Ehounoud et al. - 2016	2016	Tick	Amblyomma	A. variegatum	cattle	Bacteria	Spirochaetaceae	Borrelia	Ca. Borrelia africana	qPCR	Bor ITS4	170	1	2014	Ivory_Coast	Convenience	In_Tick	Multiple Pathogens Including Potential New Species in Tick Vectors in Côte d’Ivoire	RAS
Ehounoud et al. - 2016	2016	Tick	Amblyomma	A. variegatum	cattle	Bacteria	Anaplasmataceae	Anaplasma	Anaplasma spp.	qPCR	TtAna	170	21	2014	Ivory_Coast	Convenience	In_Tick	Multiple Pathogens Including Potential New Species in Tick Vectors in Côte d’Ivoire	RAS
Ehounoud et al. - 2016	2016	Tick	Amblyomma	A. variegatum	cattle	Bacteria	Anaplasmataceae	Anaplasma	A. centrale	qPCR	TtAna	170	1	2014	Ivory_Coast	Convenience	In_Tick	Multiple Pathogens Including Potential New Species in Tick Vectors in Côte d’Ivoire	RAS
Ehounoud et al. - 2016	2016	Tick	Amblyomma	A. variegatum	cattle	Bacteria	Anaplasmataceae	Anaplasma	A. marginale	qPCR	TtAna	170	0	2014	Ivory_Coast	Convenience	In_Tick	Multiple Pathogens Including Potential New Species in Tick Vectors in Côte d’Ivoire	RAS
Ehounoud et al. - 2016	2016	Tick	Amblyomma	A. variegatum	cattle	Bacteria	Anaplasmataceae	Anaplasma	Ca. Anaplasma ivorensis	qPCR	TtAna	170	3	2014	Ivory_Coast	Convenience	In_Tick	Multiple Pathogens Including Potential New Species in Tick Vectors in Côte d’Ivoire	RAS
Ehounoud et al. - 2016	2016	Tick	Amblyomma	A. variegatum	cattle	Bacteria	Anaplasmataceae	Ehrlichia	Ehrlichia spp.	qPCR	TtAna	170	6	2014	Ivory_Coast	Convenience	In_Tick	Multiple Pathogens Including Potential New Species in Tick Vectors in Côte d’Ivoire	RAS
Ehounoud et al. - 2016	2016	Tick	Amblyomma	A. variegatum	cattle	Bacteria	Anaplasmataceae	Ehrlichia	Ca. Ehrlichia rustica	qPCR	TtAna	170	1	2014	Ivory_Coast	Convenience	In_Tick	Multiple Pathogens Including Potential New Species in Tick Vectors in Côte d’Ivoire	RAS
Ehounoud et al. - 2016	2016	Tick	Amblyomma	A. variegatum	cattle	Bacteria	Anaplasmataceae	Ehrlichia	Ca. Ehrlichia urmitei	qPCR	TtAna	170	5	2014	Ivory_Coast	Convenience	In_Tick	Multiple Pathogens Including Potential New Species in Tick Vectors in Côte d’Ivoire	RAS
Ehounoud et al. - 2016	2016	Tick	Amblyomma	A. variegatum	cattle	Bacteria	Anaplasmataceae	Ehrlichia	E. ruminantium	qPCR	TtAna	170	1	2014	Ivory_Coast	Convenience	In_Tick	Multiple Pathogens Including Potential New Species in Tick Vectors in Côte d’Ivoire	RAS
Ehounoud et al. - 2016	2016	Tick	Amblyomma	A. variegatum	cattle	Bacteria	Rickettsiaceae	Wolbachia	Ca. Wolbachia ivorensis	qPCR	TtAna	170	0	2014	Ivory_Coast	Convenience	In_Tick	Multiple Pathogens Including Potential New Species in Tick Vectors in Côte d’Ivoire	RAS
Ehounoud et al. - 2016	2016	Tick	Rhipicephalus	R. microplus	cattle	Bacteria	Rickettsiaceae	Rickettsia	Rickettsia spp.	qPCR	gltA	161	16	2014	Ivory_Coast	Convenience	In_Tick	Multiple Pathogens Including Potential New Species in Tick Vectors in Côte d’Ivoire	RAS
Ehounoud et al. - 2016	2016	Tick	Rhipicephalus	R. microplus	cattle	Bacteria	Rickettsiaceae	Rickettsia	R. africae	qPCR	poT15-dam2	161	16	2014	Ivory_Coast	Convenience	In_Tick	Multiple Pathogens Including Potential New Species in Tick Vectors in Côte d’Ivoire	RAS
Ehounoud et al. - 2016	2016	Tick	Rhipicephalus	R. microplus	cattle	Bacteria	Rickettsiaceae	Rickettsia	R. aeschlimannii	qPCR	RaescSca1	161	0	2014	Ivory_Coast	Convenience	In_Tick	Multiple Pathogens Including Potential New Species in Tick Vectors in Côte d’Ivoire	RAS
Ehounoud et al. - 2016	2016	Tick	Rhipicephalus	R. microplus	cattle	Bacteria	Rickettsiaceae	Rickettsia	R. massiliae	qPCR	Hypothetical protein	161	0	2014	Ivory_Coast	Convenience	In_Tick	Multiple Pathogens Including Potential New Species in Tick Vectors in Côte d’Ivoire	RAS
Ehounoud et al. - 2016	2016	Tick	Rhipicephalus	R. microplus	cattle	Bacteria	Coxiellaceae	Coxiella	C. burnetii	qPCR	IS1111	161	0	2014	Ivory_Coast	Convenience	In_Tick	Multiple Pathogens Including Potential New Species in Tick Vectors in Côte d’Ivoire	RAS
Ehounoud et al. - 2016	2016	Tick	Rhipicephalus	R. microplus	cattle	Bacteria	Spirochaetaceae	Borrelia	Borrelia spp.	qPCR	Bor ITS4	161	3	2014	Ivory_Coast	Convenience	In_Tick	Multiple Pathogens Including Potential New Species in Tick Vectors in Côte d’Ivoire	RAS
Ehounoud et al. - 2016	2016	Tick	Rhipicephalus	R. microplus	cattle	Bacteria	Spirochaetaceae	Borrelia	Ca. Borrelia ivorensis	qPCR	Bor ITS4	161	0	2014	Ivory_Coast	Convenience	In_Tick	Multiple Pathogens Including Potential New Species in Tick Vectors in Côte d’Ivoire	RAS
Ehounoud et al. - 2016	2016	Tick	Rhipicephalus	R. microplus	cattle	Bacteria	Spirochaetaceae	Borrelia	Ca. Borrelia africana	qPCR	Bor ITS4	161	0	2014	Ivory_Coast	Convenience	In_Tick	Multiple Pathogens Including Potential New Species in Tick Vectors in Côte d’Ivoire	RAS
Ehounoud et al. - 2016	2016	Tick	Rhipicephalus	R. microplus	cattle	Bacteria	Anaplasmataceae	Anaplasma	Anaplasma spp.	qPCR	TtAna	161	39	2014	Ivory_Coast	Convenience	In_Tick	Multiple Pathogens Including Potential New Species in Tick Vectors in Côte d’Ivoire	RAS
Ehounoud et al. - 2016	2016	Tick	Rhipicephalus	R. microplus	cattle	Bacteria	Anaplasmataceae	Anaplasma	A. centrale	qPCR	TtAna	161	0	2014	Ivory_Coast	Convenience	In_Tick	Multiple Pathogens Including Potential New Species in Tick Vectors in Côte d’Ivoire	RAS
Ehounoud et al. - 2016	2016	Tick	Rhipicephalus	R. microplus	cattle	Bacteria	Anaplasmataceae	Anaplasma	A. marginale	qPCR	TtAna	161	2	2014	Ivory_Coast	Convenience	In_Tick	Multiple Pathogens Including Potential New Species in Tick Vectors in Côte d’Ivoire	RAS
Ehounoud et al. - 2016	2016	Tick	Rhipicephalus	R. microplus	cattle	Bacteria	Anaplasmataceae	Anaplasma	Ca. Anaplasma ivorensis	qPCR	TtAna	161	0	2014	Ivory_Coast	Convenience	In_Tick	Multiple Pathogens Including Potential New Species in Tick Vectors in Côte d’Ivoire	RAS
Ehounoud et al. - 2016	2016	Tick	Rhipicephalus	R. microplus	cattle	Bacteria	Anaplasmataceae	Ehrlichia	Ehrlichia spp.	qPCR	TtAna	161	5	2014	Ivory_Coast	Convenience	In_Tick	Multiple Pathogens Including Potential New Species in Tick Vectors in Côte d’Ivoire	RAS
Ehounoud et al. - 2016	2016	Tick	Rhipicephalus	R. microplus	cattle	Bacteria	Anaplasmataceae	Ehrlichia	Ca. Ehrlichia rustica	qPCR	TtAna	161	2	2014	Ivory_Coast	Convenience	In_Tick	Multiple Pathogens Including Potential New Species in Tick Vectors in Côte d’Ivoire	RAS
Ehounoud et al. - 2016	2016	Tick	Rhipicephalus	R. microplus	cattle	Bacteria	Anaplasmataceae	Ehrlichia	Ca. Ehrlichia urmitei	qPCR	TtAna	161	3	2014	Ivory_Coast	Convenience	In_Tick	Multiple Pathogens Including Potential New Species in Tick Vectors in Côte d’Ivoire	RAS
Ehounoud et al. - 2016	2016	Tick	Rhipicephalus	R. microplus	cattle	Bacteria	Anaplasmataceae	Ehrlichia	E. ruminantium	qPCR	TtAna	161	0	2014	Ivory_Coast	Convenience	In_Tick	Multiple Pathogens Including Potential New Species in Tick Vectors in Côte d’Ivoire	RAS
Ehounoud et al. - 2016	2016	Tick	Rhipicephalus	R. microplus	cattle	Bacteria	Rickettsiaceae	Wolbachia	Ca. Wolbachia ivorensis	qPCR	TtAna	161	1	2014	Ivory_Coast	Convenience	In_Tick	Multiple Pathogens Including Potential New Species in Tick Vectors in Côte d’Ivoire	RAS
Ehounoud et al. - 2016	2016	Tick	Rhipicephalus	R. senegalensis	cattle	Bacteria	Rickettsiaceae	Rickettsia	Rickettsia spp.	qPCR	gltA	3	1	2014	Ivory_Coast	Convenience	In_Tick	Multiple Pathogens Including Potential New Species in Tick Vectors in Côte d’Ivoire	RAS
Ehounoud et al. - 2016	2016	Tick	Rhipicephalus	R. senegalensis	cattle	Bacteria	Rickettsiaceae	Rickettsia	R. africae	qPCR	poT15-dam2	3	0	2014	Ivory_Coast	Convenience	In_Tick	Multiple Pathogens Including Potential New Species in Tick Vectors in Côte d’Ivoire	RAS
Ehounoud et al. - 2016	2016	Tick	Rhipicephalus	R. senegalensis	cattle	Bacteria	Rickettsiaceae	Rickettsia	R. aeschlimannii	qPCR	RaescSca1	3	0	2014	Ivory_Coast	Convenience	In_Tick	Multiple Pathogens Including Potential New Species in Tick Vectors in Côte d’Ivoire	RAS
Ehounoud et al. - 2016	2016	Tick	Rhipicephalus	R. senegalensis	cattle	Bacteria	Rickettsiaceae	Rickettsia	R. massiliae	qPCR	Hypothetical protein	3	1	2014	Ivory_Coast	Convenience	In_Tick	Multiple Pathogens Including Potential New Species in Tick Vectors in Côte d’Ivoire	RAS
Ehounoud et al. - 2016	2016	Tick	Rhipicephalus	R. senegalensis	cattle	Bacteria	Coxiellaceae	Coxiella	C. burnetii	qPCR	IS1111	3	0	2014	Ivory_Coast	Convenience	In_Tick	Multiple Pathogens Including Potential New Species in Tick Vectors in Côte d’Ivoire	RAS
Ehounoud et al. - 2016	2016	Tick	Rhipicephalus	R. senegalensis	cattle	Bacteria	Spirochaetaceae	Borrelia	Borrelia spp.	qPCR	Bor ITS4	3	0	2014	Ivory_Coast	Convenience	In_Tick	Multiple Pathogens Including Potential New Species in Tick Vectors in Côte d’Ivoire	RAS
Ehounoud et al. - 2016	2016	Tick	Rhipicephalus	R. senegalensis	cattle	Bacteria	Spirochaetaceae	Borrelia	Ca. Borrelia ivorensis	qPCR	Bor ITS4	3	0	2014	Ivory_Coast	Convenience	In_Tick	Multiple Pathogens Including Potential New Species in Tick Vectors in Côte d’Ivoire	RAS
Ehounoud et al. - 2016	2016	Tick	Rhipicephalus	R. senegalensis	cattle	Bacteria	Spirochaetaceae	Borrelia	Ca. Borrelia africana	qPCR	Bor ITS4	3	0	2014	Ivory_Coast	Convenience	In_Tick	Multiple Pathogens Including Potential New Species in Tick Vectors in Côte d’Ivoire	RAS
Ehounoud et al. - 2016	2016	Tick	Rhipicephalus	R. senegalensis	cattle	Bacteria	Anaplasmataceae	Anaplasma	Anaplasma spp.	qPCR	TtAna	3	0	2014	Ivory_Coast	Convenience	In_Tick	Multiple Pathogens Including Potential New Species in Tick Vectors in Côte d’Ivoire	RAS
Ehounoud et al. - 2016	2016	Tick	Rhipicephalus	R. senegalensis	cattle	Bacteria	Anaplasmataceae	Anaplasma	A. centrale	qPCR	TtAna	3	0	2014	Ivory_Coast	Convenience	In_Tick	Multiple Pathogens Including Potential New Species in Tick Vectors in Côte d’Ivoire	RAS
Ehounoud et al. - 2016	2016	Tick	Rhipicephalus	R. senegalensis	cattle	Bacteria	Anaplasmataceae	Anaplasma	A. marginale	qPCR	TtAna	3	0	2014	Ivory_Coast	Convenience	In_Tick	Multiple Pathogens Including Potential New Species in Tick Vectors in Côte d’Ivoire	RAS
Ehounoud et al. - 2016	2016	Tick	Rhipicephalus	R. senegalensis	cattle	Bacteria	Anaplasmataceae	Anaplasma	Ca. Anaplasma ivorensis	qPCR	TtAna	3	0	2014	Ivory_Coast	Convenience	In_Tick	Multiple Pathogens Including Potential New Species in Tick Vectors in Côte d’Ivoire	RAS
Ehounoud et al. - 2016	2016	Tick	Rhipicephalus	R. senegalensis	cattle	Bacteria	Anaplasmataceae	Ehrlichia	Ehrlichia spp.	qPCR	TtAna	3	0	2014	Ivory_Coast	Convenience	In_Tick	Multiple Pathogens Including Potential New Species in Tick Vectors in Côte d’Ivoire	RAS
Ehounoud et al. - 2016	2016	Tick	Rhipicephalus	R. senegalensis	cattle	Bacteria	Anaplasmataceae	Ehrlichia	Ca. Ehrlichia rustica	qPCR	TtAna	3	0	2014	Ivory_Coast	Convenience	In_Tick	Multiple Pathogens Including Potential New Species in Tick Vectors in Côte d’Ivoire	RAS
Ehounoud et al. - 2016	2016	Tick	Rhipicephalus	R. senegalensis	cattle	Bacteria	Anaplasmataceae	Ehrlichia	Ca. Ehrlichia urmitei	qPCR	TtAna	3	0	2014	Ivory_Coast	Convenience	In_Tick	Multiple Pathogens Including Potential New Species in Tick Vectors in Côte d’Ivoire	RAS
Ehounoud et al. - 2016	2016	Tick	Rhipicephalus	R. senegalensis	cattle	Bacteria	Anaplasmataceae	Ehrlichia	E. ruminantium	qPCR	TtAna	3	0	2014	Ivory_Coast	Convenience	In_Tick	Multiple Pathogens Including Potential New Species in Tick Vectors in Côte d’Ivoire	RAS
Ehounoud et al. - 2016	2016	Tick	Rhipicephalus	R. senegalensis	cattle	Bacteria	Rickettsiaceae	Wolbachia	Ca. Wolbachia ivorensis	qPCR	TtAna	3	0	2014	Ivory_Coast	Convenience	In_Tick	Multiple Pathogens Including Potential New Species in Tick Vectors in Côte d’Ivoire	RAS
Ehounoud et al. - 2016	2016	Tick	Hyalomma	H. truncatum	cattle	Bacteria	Rickettsiaceae	Rickettsia	Rickettsia spp.	qPCR	gltA	27	4	2014	Ivory_Coast	Convenience	In_Tick	Multiple Pathogens Including Potential New Species in Tick Vectors in Côte d’Ivoire	RAS
Ehounoud et al. - 2016	2016	Tick	Hyalomma	H. truncatum	cattle	Bacteria	Rickettsiaceae	Rickettsia	R. africae	qPCR	poT15-dam2	27	1	2014	Ivory_Coast	Convenience	In_Tick	Multiple Pathogens Including Potential New Species in Tick Vectors in Côte d’Ivoire	RAS
Ehounoud et al. - 2016	2016	Tick	Hyalomma	H. truncatum	cattle	Bacteria	Rickettsiaceae	Rickettsia	R. aeschlimannii	qPCR	RaescSca1	27	3	2014	Ivory_Coast	Convenience	In_Tick	Multiple Pathogens Including Potential New Species in Tick Vectors in Côte d’Ivoire	RAS
Ehounoud et al. - 2016	2016	Tick	Hyalomma	H. truncatum	cattle	Bacteria	Rickettsiaceae	Rickettsia	R. massiliae	qPCR	Hypothetical protein	27	0	2014	Ivory_Coast	Convenience	In_Tick	Multiple Pathogens Including Potential New Species in Tick Vectors in Côte d’Ivoire	RAS
Ehounoud et al. - 2016	2016	Tick	Hyalomma	H. truncatum	cattle	Bacteria	Coxiellaceae	Coxiella	C. burnetii	qPCR	IS1111	27	0	2014	Ivory_Coast	Convenience	In_Tick	Multiple Pathogens Including Potential New Species in Tick Vectors in Côte d’Ivoire	RAS
Ehounoud et al. - 2016	2016	Tick	Hyalomma	H. truncatum	cattle	Bacteria	Spirochaetaceae	Borrelia	Borrelia spp.	qPCR	Bor ITS4	27	1	2014	Ivory_Coast	Convenience	In_Tick	Multiple Pathogens Including Potential New Species in Tick Vectors in Côte d’Ivoire	RAS
Ehounoud et al. - 2016	2016	Tick	Hyalomma	H. truncatum	cattle	Bacteria	Spirochaetaceae	Borrelia	Ca. Borrelia ivorensis	qPCR	Bor ITS4	27	0	2014	Ivory_Coast	Convenience	In_Tick	Multiple Pathogens Including Potential New Species in Tick Vectors in Côte d’Ivoire	RAS
Ehounoud et al. - 2016	2016	Tick	Hyalomma	H. truncatum	cattle	Bacteria	Spirochaetaceae	Borrelia	Ca. Borrelia africana	qPCR	Bor ITS4	27	0	2014	Ivory_Coast	Convenience	In_Tick	Multiple Pathogens Including Potential New Species in Tick Vectors in Côte d’Ivoire	RAS
Ehounoud et al. - 2016	2016	Tick	Hyalomma	H. truncatum	cattle	Bacteria	Anaplasmataceae	Anaplasma	Anaplasma spp.	qPCR	TtAna	27	3	2014	Ivory_Coast	Convenience	In_Tick	Multiple Pathogens Including Potential New Species in Tick Vectors in Côte d’Ivoire	RAS
Ehounoud et al. - 2016	2016	Tick	Hyalomma	H. truncatum	cattle	Bacteria	Anaplasmataceae	Anaplasma	A. centrale	qPCR	TtAna	27	0	2014	Ivory_Coast	Convenience	In_Tick	Multiple Pathogens Including Potential New Species in Tick Vectors in Côte d’Ivoire	RAS
Ehounoud et al. - 2016	2016	Tick	Hyalomma	H. truncatum	cattle	Bacteria	Anaplasmataceae	Anaplasma	A. marginale	qPCR	TtAna	27	0	2014	Ivory_Coast	Convenience	In_Tick	Multiple Pathogens Including Potential New Species in Tick Vectors in Côte d’Ivoire	RAS
Ehounoud et al. - 2016	2016	Tick	Hyalomma	H. truncatum	cattle	Bacteria	Anaplasmataceae	Anaplasma	Ca. Anaplasma ivorensis	qPCR	TtAna	27	0	2014	Ivory_Coast	Convenience	In_Tick	Multiple Pathogens Including Potential New Species in Tick Vectors in Côte d’Ivoire	RAS
Ehounoud et al. - 2016	2016	Tick	Hyalomma	H. truncatum	cattle	Bacteria	Anaplasmataceae	Ehrlichia	Ehrlichia spp.	qPCR	TtAna	27	2	2014	Ivory_Coast	Convenience	In_Tick	Multiple Pathogens Including Potential New Species in Tick Vectors in Côte d’Ivoire	RAS
Ehounoud et al. - 2016	2016	Tick	Hyalomma	H. truncatum	cattle	Bacteria	Anaplasmataceae	Ehrlichia	Ca. Ehrlichia rustica	qPCR	TtAna	27	1	2014	Ivory_Coast	Convenience	In_Tick	Multiple Pathogens Including Potential New Species in Tick Vectors in Côte d’Ivoire	RAS
Ehounoud et al. - 2016	2016	Tick	Hyalomma	H. truncatum	cattle	Bacteria	Anaplasmataceae	Ehrlichia	Ca. Ehrlichia urmitei	qPCR	TtAna	27	1	2014	Ivory_Coast	Convenience	In_Tick	Multiple Pathogens Including Potential New Species in Tick Vectors in Côte d’Ivoire	RAS
Ehounoud et al. - 2016	2016	Tick	Hyalomma	H. truncatum	cattle	Bacteria	Anaplasmataceae	Ehrlichia	E. ruminantium	qPCR	TtAna	27	0	2014	Ivory_Coast	Convenience	In_Tick	Multiple Pathogens Including Potential New Species in Tick Vectors in Côte d’Ivoire	RAS
Ehounoud et al. - 2016	2016	Tick	Hyalomma	H. truncatum	cattle	Bacteria	Rickettsiaceae	Wolbachia	Ca. Wolbachia ivorensis	qPCR	TtAna	27	0	2014	Ivory_Coast	Convenience	In_Tick	Multiple Pathogens Including Potential New Species in Tick Vectors in Côte d’Ivoire	RAS
Ehounoud et al. - 2016	2016	Tick	Hyalomma	H. marginatum	cattle	Bacteria	Rickettsiaceae	Rickettsia	Rickettsia spp.	qPCR	gltA	16	11	2014	Ivory_Coast	Convenience	In_Tick	Multiple Pathogens Including Potential New Species in Tick Vectors in Côte d’Ivoire	RAS
Ehounoud et al. - 2016	2016	Tick	Hyalomma	H. marginatum	cattle	Bacteria	Rickettsiaceae	Rickettsia	R. africae	qPCR	poT15-dam2	16	2	2014	Ivory_Coast	Convenience	In_Tick	Multiple Pathogens Including Potential New Species in Tick Vectors in Côte d’Ivoire	RAS
Ehounoud et al. - 2016	2016	Tick	Hyalomma	H. marginatum	cattle	Bacteria	Rickettsiaceae	Rickettsia	R. aeschlimannii	qPCR	RaescSca1	16	7	2014	Ivory_Coast	Convenience	In_Tick	Multiple Pathogens Including Potential New Species in Tick Vectors in Côte d’Ivoire	RAS
Ehounoud et al. - 2016	2016	Tick	Hyalomma	H. marginatum	cattle	Bacteria	Rickettsiaceae	Rickettsia	R. massiliae	qPCR	Hypothetical protein	16	0	2014	Ivory_Coast	Convenience	In_Tick	Multiple Pathogens Including Potential New Species in Tick Vectors in Côte d’Ivoire	RAS
Ehounoud et al. - 2016	2016	Tick	Hyalomma	H. marginatum	cattle	Bacteria	Coxiellaceae	Coxiella	C. burnetii	qPCR	IS1111	16	0	2014	Ivory_Coast	Convenience	In_Tick	Multiple Pathogens Including Potential New Species in Tick Vectors in Côte d’Ivoire	RAS
Ehounoud et al. - 2016	2016	Tick	Hyalomma	H. marginatum	cattle	Bacteria	Spirochaetaceae	Borrelia	Borrelia spp.	qPCR	Bor ITS4	16	1	2014	Ivory_Coast	Convenience	In_Tick	Multiple Pathogens Including Potential New Species in Tick Vectors in Côte d’Ivoire	RAS
Ehounoud et al. - 2016	2016	Tick	Hyalomma	H. marginatum	cattle	Bacteria	Spirochaetaceae	Borrelia	Ca. Borrelia ivorensis	qPCR	Bor ITS4	16	0	2014	Ivory_Coast	Convenience	In_Tick	Multiple Pathogens Including Potential New Species in Tick Vectors in Côte d’Ivoire	RAS
Ehounoud et al. - 2016	2016	Tick	Hyalomma	H. marginatum	cattle	Bacteria	Spirochaetaceae	Borrelia	Ca. Borrelia africana	qPCR	Bor ITS4	16	0	2014	Ivory_Coast	Convenience	In_Tick	Multiple Pathogens Including Potential New Species in Tick Vectors in Côte d’Ivoire	RAS
Ehounoud et al. - 2016	2016	Tick	Hyalomma	H. marginatum	cattle	Bacteria	Anaplasmataceae	Anaplasma	Anaplasma spp.	qPCR	TtAna	16	0	2014	Ivory_Coast	Convenience	In_Tick	Multiple Pathogens Including Potential New Species in Tick Vectors in Côte d’Ivoire	RAS
Ehounoud et al. - 2016	2016	Tick	Hyalomma	H. marginatum	cattle	Bacteria	Anaplasmataceae	Anaplasma	A. centrale	qPCR	TtAna	16	0	2014	Ivory_Coast	Convenience	In_Tick	Multiple Pathogens Including Potential New Species in Tick Vectors in Côte d’Ivoire	RAS
Ehounoud et al. - 2016	2016	Tick	Hyalomma	H. marginatum	cattle	Bacteria	Anaplasmataceae	Anaplasma	A. marginale	qPCR	TtAna	16	0	2014	Ivory_Coast	Convenience	In_Tick	Multiple Pathogens Including Potential New Species in Tick Vectors in Côte d’Ivoire	RAS
Ehounoud et al. - 2016	2016	Tick	Hyalomma	H. marginatum	cattle	Bacteria	Anaplasmataceae	Anaplasma	Ca. Anaplasma ivorensis	qPCR	TtAna	16	0	2014	Ivory_Coast	Convenience	In_Tick	Multiple Pathogens Including Potential New Species in Tick Vectors in Côte d’Ivoire	RAS
Ehounoud et al. - 2016	2016	Tick	Hyalomma	H. marginatum	cattle	Bacteria	Anaplasmataceae	Ehrlichia	Ehrlichia spp.	qPCR	TtAna	16	0	2014	Ivory_Coast	Convenience	In_Tick	Multiple Pathogens Including Potential New Species in Tick Vectors in Côte d’Ivoire	RAS
Ehounoud et al. - 2016	2016	Tick	Hyalomma	H. marginatum	cattle	Bacteria	Anaplasmataceae	Ehrlichia	Ca. Ehrlichia rustica	qPCR	TtAna	16	0	2014	Ivory_Coast	Convenience	In_Tick	Multiple Pathogens Including Potential New Species in Tick Vectors in Côte d’Ivoire	RAS
Ehounoud et al. - 2016	2016	Tick	Hyalomma	H. marginatum	cattle	Bacteria	Anaplasmataceae	Ehrlichia	Ca. Ehrlichia urmitei	qPCR	TtAna	16	0	2014	Ivory_Coast	Convenience	In_Tick	Multiple Pathogens Including Potential New Species in Tick Vectors in Côte d’Ivoire	RAS
Ehounoud et al. - 2016	2016	Tick	Hyalomma	H. marginatum	cattle	Bacteria	Anaplasmataceae	Ehrlichia	E. ruminantium	qPCR	TtAna	16	0	2014	Ivory_Coast	Convenience	In_Tick	Multiple Pathogens Including Potential New Species in Tick Vectors in Côte d’Ivoire	RAS
Ehounoud et al. - 2016	2016	Tick	Hyalomma	H. marginatum	cattle	Bacteria	Rickettsiaceae	Wolbachia	Ca. Wolbachia ivorensis	qPCR	TtAna	16	0	2014	Ivory_Coast	Convenience	In_Tick	Multiple Pathogens Including Potential New Species in Tick Vectors in Côte d’Ivoire	RAS
Ehounoud et al. - 2016	2016	Tick	Hyalomma	H. impressum	cattle	Bacteria	Rickettsiaceae	Rickettsia	Rickettsia spp.	qPCR	gltA	1	1	2014	Ivory_Coast	Convenience	In_Tick	Multiple Pathogens Including Potential New Species in Tick Vectors in Côte d’Ivoire	RAS
Ehounoud et al. - 2016	2016	Tick	Hyalomma	H. impressum	cattle	Bacteria	Rickettsiaceae	Rickettsia	R. africae	qPCR	poT15-dam2	1	1	2014	Ivory_Coast	Convenience	In_Tick	Multiple Pathogens Including Potential New Species in Tick Vectors in Côte d’Ivoire	RAS
Ehounoud et al. - 2016	2016	Tick	Hyalomma	H. impressum	cattle	Bacteria	Rickettsiaceae	Rickettsia	R. aeschlimannii	qPCR	RaescSca1	1	0	2014	Ivory_Coast	Convenience	In_Tick	Multiple Pathogens Including Potential New Species in Tick Vectors in Côte d’Ivoire	RAS
Ehounoud et al. - 2016	2016	Tick	Hyalomma	H. impressum	cattle	Bacteria	Rickettsiaceae	Rickettsia	R. massiliae	qPCR	Hypothetical protein	1	0	2014	Ivory_Coast	Convenience	In_Tick	Multiple Pathogens Including Potential New Species in Tick Vectors in Côte d’Ivoire	RAS
Ehounoud et al. - 2016	2016	Tick	Hyalomma	H. impressum	cattle	Bacteria	Coxiellaceae	Coxiella	C. burnetii	qPCR	IS1111	1	0	2014	Ivory_Coast	Convenience	In_Tick	Multiple Pathogens Including Potential New Species in Tick Vectors in Côte d’Ivoire	RAS
Ehounoud et al. - 2016	2016	Tick	Hyalomma	H. impressum	cattle	Bacteria	Spirochaetaceae	Borrelia	Borrelia spp.	qPCR	Bor ITS4	1	0	2014	Ivory_Coast	Convenience	In_Tick	Multiple Pathogens Including Potential New Species in Tick Vectors in Côte d’Ivoire	RAS
Ehounoud et al. - 2016	2016	Tick	Hyalomma	H. impressum	cattle	Bacteria	Spirochaetaceae	Borrelia	Ca. Borrelia ivorensis	qPCR	Bor ITS4	1	0	2014	Ivory_Coast	Convenience	In_Tick	Multiple Pathogens Including Potential New Species in Tick Vectors in Côte d’Ivoire	RAS
Ehounoud et al. - 2016	2016	Tick	Hyalomma	H. impressum	cattle	Bacteria	Spirochaetaceae	Borrelia	Ca. Borrelia africana	qPCR	Bor ITS4	1	0	2014	Ivory_Coast	Convenience	In_Tick	Multiple Pathogens Including Potential New Species in Tick Vectors in Côte d’Ivoire	RAS
Ehounoud et al. - 2016	2016	Tick	Hyalomma	H. impressum	cattle	Bacteria	Anaplasmataceae	Anaplasma	Anaplasma spp.	qPCR	TtAna	1	0	2014	Ivory_Coast	Convenience	In_Tick	Multiple Pathogens Including Potential New Species in Tick Vectors in Côte d’Ivoire	RAS
Ehounoud et al. - 2016	2016	Tick	Hyalomma	H. impressum	cattle	Bacteria	Anaplasmataceae	Anaplasma	A. centrale	qPCR	TtAna	1	0	2014	Ivory_Coast	Convenience	In_Tick	Multiple Pathogens Including Potential New Species in Tick Vectors in Côte d’Ivoire	RAS
Ehounoud et al. - 2016	2016	Tick	Hyalomma	H. impressum	cattle	Bacteria	Anaplasmataceae	Anaplasma	A. marginale	qPCR	TtAna	1	0	2014	Ivory_Coast	Convenience	In_Tick	Multiple Pathogens Including Potential New Species in Tick Vectors in Côte d’Ivoire	RAS
Ehounoud et al. - 2016	2016	Tick	Hyalomma	H. impressum	cattle	Bacteria	Anaplasmataceae	Anaplasma	Ca. Anaplasma ivorensis	qPCR	TtAna	1	0	2014	Ivory_Coast	Convenience	In_Tick	Multiple Pathogens Including Potential New Species in Tick Vectors in Côte d’Ivoire	RAS
Ehounoud et al. - 2016	2016	Tick	Hyalomma	H. impressum	cattle	Bacteria	Anaplasmataceae	Ehrlichia	Ehrlichia spp.	qPCR	TtAna	1	0	2014	Ivory_Coast	Convenience	In_Tick	Multiple Pathogens Including Potential New Species in Tick Vectors in Côte d’Ivoire	RAS
Ehounoud et al. - 2016	2016	Tick	Hyalomma	H. impressum	cattle	Bacteria	Anaplasmataceae	Ehrlichia	Ca. Ehrlichia rustica	qPCR	TtAna	1	0	2014	Ivory_Coast	Convenience	In_Tick	Multiple Pathogens Including Potential New Species in Tick Vectors in Côte d’Ivoire	RAS
Ehounoud et al. - 2016	2016	Tick	Hyalomma	H. impressum	cattle	Bacteria	Anaplasmataceae	Ehrlichia	Ca. Ehrlichia urmitei	qPCR	TtAna	1	0	2014	Ivory_Coast	Convenience	In_Tick	Multiple Pathogens Including Potential New Species in Tick Vectors in Côte d’Ivoire	RAS
Ehounoud et al. - 2016	2016	Tick	Hyalomma	H. impressum	cattle	Bacteria	Anaplasmataceae	Ehrlichia	E. ruminantium	qPCR	TtAna	1	0	2014	Ivory_Coast	Convenience	In_Tick	Multiple Pathogens Including Potential New Species in Tick Vectors in Côte d’Ivoire	RAS
Ehounoud et al. - 2016	2016	Tick	Hyalomma	H. impressum	cattle	Bacteria	Rickettsiaceae	Wolbachia	Ca. Wolbachia ivorensis	qPCR	TtAna	1	0	2014	Ivory_Coast	Convenience	In_Tick	Multiple Pathogens Including Potential New Species in Tick Vectors in Côte d’Ivoire	RAS
Eisawi et al. - 2020	2020	cattle				Bacteria	Anaplasmataceae	Ehrlichia	Ehrlichia spp.	qPCR	16S	196	0	NA	Sudan	Convenience	cattle_blood	A molecular prevalence survey on Anaplasma infection among domestic ruminants in Khartoum State, Sudan	RAS
Eisawi et al. - 2020	2020	cattle				Bacteria	Anaplasmataceae	Anaplasma	Anaplasma spp.	cPCR	msp4	196	26	NA	Sudan	convenience	cattle_blood	A molecular prevalence survey on Anaplasma infection among domestic ruminants in Khartoum State, Sudan	RAS
Eisawi et al. - 2020	2020	cattle				Bacteria	Anaplasmataceae	Anaplasma	A. marginale	cPCR	msp4	196	21	NA	Sudan	convenience	cattle_blood	A molecular prevalence survey on Anaplasma infection among domestic ruminants in Khartoum State, Sudan	RAS
Eisawi et al. - 2020	2020	cattle				Bacteria	Anaplasmataceae	Anaplasma	A. centrale	cPCR	msp4	196	4	NA	Sudan	convenience	cattle_blood	A molecular prevalence survey on Anaplasma infection among domestic ruminants in Khartoum State, Sudan	RAS
Eisawi et al. - 2020	2020	cattle				Bacteria	Anaplasmataceae	Anaplasma	A. ovis	cPCR	msp4	196	1	NA	Sudan	convenience	cattle_blood	A molecular prevalence survey on Anaplasma infection among domestic ruminants in Khartoum State, Sudan	RAS
Eisawi et al. - 2020	2020	sheep				Bacteria	Anaplasmataceae	Ehrlichia	Ehrlichia spp.	qPCR	16S	200	0	NA	Sudan	Convenience	sheep_blood	A molecular prevalence survey on Anaplasma infection among domestic ruminants in Khartoum State, Sudan	RAS
Eisawi et al. - 2020	2020	sheep				Bacteria	Anaplasmataceae	Anaplasma	Anaplasma spp.	cPCR	msp4	200	65	NA	Sudan	convenience	sheep_blood	A molecular prevalence survey on Anaplasma infection among domestic ruminants in Khartoum State, Sudan	RAS
Eisawi et al. - 2020	2020	sheep				Bacteria	Anaplasmataceae	Anaplasma	A. marginale	cPCR	msp4	200	0	NA	Sudan	convenience	sheep_blood	A molecular prevalence survey on Anaplasma infection among domestic ruminants in Khartoum State, Sudan	RAS
Eisawi et al. - 2020	2020	sheep				Bacteria	Anaplasmataceae	Anaplasma	A. centrale	cPCR	msp4	200	0	NA	Sudan	convenience	sheep_blood	A molecular prevalence survey on Anaplasma infection among domestic ruminants in Khartoum State, Sudan	RAS
Eisawi et al. - 2020	2020	sheep				Bacteria	Anaplasmataceae	Anaplasma	A. ovis	cPCR	msp4	200	65	NA	Sudan	convenience	sheep_blood	A molecular prevalence survey on Anaplasma infection among domestic ruminants in Khartoum State, Sudan	RAS
Eisawi et al. - 2020	2020	goat				Bacteria	Anaplasmataceae	Ehrlichia	Ehrlichia spp.	qPCR	16S	198	0	NA	Sudan	Convenience	goat_blood	A molecular prevalence survey on Anaplasma infection among domestic ruminants in Khartoum State, Sudan	RAS
Eisawi et al. - 2020	2020	goat				Bacteria	Anaplasmataceae	Anaplasma	Anaplasma spp.	cPCR	msp4	198	71	NA	Sudan	convenience	goat_blood	A molecular prevalence survey on Anaplasma infection among domestic ruminants in Khartoum State, Sudan	RAS
Eisawi et al. - 2020	2020	goat				Bacteria	Anaplasmataceae	Anaplasma	A. marginale	cPCR	msp4	198	0	NA	Sudan	convenience	goat_blood	A molecular prevalence survey on Anaplasma infection among domestic ruminants in Khartoum State, Sudan	RAS
Eisawi et al. - 2020	2020	goat				Bacteria	Anaplasmataceae	Anaplasma	A. centrale	cPCR	msp4	198	0	NA	Sudan	convenience	goat_blood	A molecular prevalence survey on Anaplasma infection among domestic ruminants in Khartoum State, Sudan	RAS
Eisawi et al. - 2020	2020	goat				Bacteria	Anaplasmataceae	Anaplasma	A. ovis	cPCR	msp4	198	71	NA	Sudan	convenience	goat_blood	A molecular prevalence survey on Anaplasma infection among domestic ruminants in Khartoum State, Sudan	RAS
El Hadji Ibrahima et al. - 2023	2023	Human				Bacteria	Spirochaetaceae	Borrelia	B. crocidurae	qPCR	glpQ	2202	159	2019	Senegal	Convenience	Hum_blood	Quantitative Polymerase Chain Reaction from Malaria Rapid Diagnostic Tests to Detect Borrelia crocidurae, the Agent of Tick-Borne Relapsing Fever, in Febrile Patients in Senegal	RAS
El Hadji Ibrahima et al. - 2023	2023	Human				Bacteria	Coxiellaceae	Coxiella	C. burnetii	qPCR	NA	2202	0	2019	Senegal	Convenience	Hum_blood	Quantitative Polymerase Chain Reaction from Malaria Rapid Diagnostic Tests to Detect Borrelia crocidurae, the Agent of Tick-Borne Relapsing Fever, in Febrile Patients in Senegal	RAS
El Hadji Ibrahima et al. - 2023	2023	Human				Bacteria	Rickettsiaceae	Rickettsia	Rickettsia spp.	qPCR	NA	2202	0	2019	Senegal	Convenience	Hum_blood	Quantitative Polymerase Chain Reaction from Malaria Rapid Diagnostic Tests to Detect Borrelia crocidurae, the Agent of Tick-Borne Relapsing Fever, in Febrile Patients in Senegal	RAS
El Hadji Ibrahima et al. - 2023	2023	Human				Bacteria	Anaplasmataceae	Anaplasma	Anaplasma spp.	qPCR	NA	2202	0	2019	Senegal	Convenience	Hum_blood	Quantitative Polymerase Chain Reaction from Malaria Rapid Diagnostic Tests to Detect Borrelia crocidurae, the Agent of Tick-Borne Relapsing Fever, in Febrile Patients in Senegal	RAS
El Imam et al. - 2016	2016	sheep				Parasite	Theileriidae	Theileria	T. ovis	RLB	18S/V4	219	194	NA	Sudan	convenience	sheep_blood	Molecular identification of different Theileria and Babesia species infecting sheep in Sudan	RAS
El Imam et al. - 2016	2016	sheep				Parasite	Theileriidae	Theileria	T. separata	RLB	18S/V4	219	44	NA	Sudan	convenience	sheep_blood	Molecular identification of different Theileria and Babesia species infecting sheep in Sudan	RAS
El Imam et al. - 2016	2016	sheep				Parasite	Theileriidae	Theileria	T. lestoquardi	RLB	18S/V4	219	36	NA	Sudan	convenience	sheep_blood	Molecular identification of different Theileria and Babesia species infecting sheep in Sudan	RAS
El Imam et al. - 2016	2016	sheep				Parasite	Theileriidae	Theileria	T. annulata	RLB	18S/V4	219	36	NA	Sudan	convenience	sheep_blood	Molecular identification of different Theileria and Babesia species infecting sheep in Sudan	RAS
El Imam et al. - 2016	2016	sheep				Parasite	Babesiidae	Babesia	Babesia spp.	RLB	18S/V4	219	0	NA	Sudan	convenience	sheep_blood	Molecular identification of different Theileria and Babesia species infecting sheep in Sudan	RAS
Elelu et al. - 2016	2016	cattle				Bacteria	Anaplasmataceae	Anaplasma	A. marginale	qPCR	msp1	253	192	2013	Nigeria	Convenience	cattle_blood	Molecular diagnosis of the tick-borne pathogen Anaplasma marginale in cattle blood samples from Nigeria using qPCR	RAS
Elelu et al. - 2022	2022	Tick	Rhipicephalus	R. turanicus	sheep	Bacteria	Rickettsiaceae	Rickettsia	R. massiliae	cPCR	23S-5S	5	2	2019	Nigeria	Convenience	In_Tick	Prevalence of tick infestation and molecular characterization of spotted fever Rickettsia massiliae in Rhipicephalus species parasitizing domestic small ruminants in north-central Nigeria	RAS
Elelu et al. - 2022	2022	Tick	Rhipicephalus	Rhipicephalus spp.	sheep	Bacteria	Rickettsiaceae	Rickettsia	R. massiliae	cPCR	23S-5S	81	2	2019	Nigeria	Convenience	In_Tick	Prevalence of tick infestation and molecular characterization of spotted fever Rickettsia massiliae in Rhipicephalus species parasitizing domestic small ruminants in north-central Nigeria	RAS
Elelu et al. - 2022	2022	Tick	Rhipicephalus	Rhipicephalus spp.	goat	Bacteria	Rickettsiaceae	Rickettsia	R. massiliae	cPCR	23S-5S	159	0	2019	Nigeria	Convenience	In_Tick	Prevalence of tick infestation and molecular characterization of spotted fever Rickettsia massiliae in Rhipicephalus species parasitizing domestic small ruminants in north-central Nigeria	RAS
Esemu et al. - 2013	2013	Tick	Amblyomma	A. variegatum	cattle	Bacteria	Anaplasmataceae	Ehrlichia	E. ruminantium	cPCR	pCS20	500	142	2010	Cameroon	Convenience	In_Tick	Prevalence of Ehrlichia ruminantium in adult Amblyomma variegatum collected from cattle in Cameroon	RAS
Esemu et al. - 2018	2018	cattle				Bacteria	Anaplasmataceae	Ehrlichia	E. ruminantium	nPCR	pCS20	182	12	2010	Cameroon	Convenience	cattle_blood	Detection of Ehrlichia ruminantium infection in cattle in Cameroon	RAS
Fernandes et al. - 2019	2019	cattle				Bacteria	Anaplasmataceae	Anaplasma	A. marginale	qPCR	msp1	219	213	2014	Mozambique	convenience	cattle_blood	Diversity of Anaplasma species in cattle in Mozambique	RAS
Fernandes et al. - 2019	2019	cattle				Bacteria	Anaplasmataceae	Anaplasma	A. phagocytophilum	qPCR	msp2	219	6	2014	Mozambique	convenience	cattle_blood	Diversity of Anaplasma species in cattle in Mozambique	RAS
Fernandes et al. - 2019	2019	cattle				Bacteria	Anaplasmataceae	Anaplasma	Anaplasma spp.	nPCR	16S	219	191	2014	Mozambique	convenience	cattle_blood	Diversity of Anaplasma species in cattle in Mozambique	RAS
Ganzinelli et al. - 2022	2022	cattle				Parasite	Babesiidae	Babesia	B. bovis	nPCR	cytb	20	15	2015_2017	South_Africa	convenience	cattle_blood	International interlaboratory validation of a nested PCR for molecular detection of Babesia bovis and Babesia bigemina, causative agents of bovine babesiosis	RAS
Ganzinelli et al. - 2022	2022	cattle				Parasite	Babesiidae	Babesia	B. bigemina	nPCR	cytb	28	23	2015_2017	South_Africa	convenience	cattle_blood	International interlaboratory validation of a nested PCR for molecular detection of Babesia bovis and Babesia bigemina, causative agents of bovine babesiosis	RAS
Ganzinelli et al. - 2022	2022	cattle				Parasite	Babesiidae	Babesia	B. bovis	nPCR	rap1	20	5	2015_2017	South_Africa	convenience	cattle_blood	International interlaboratory validation of a nested PCR for molecular detection of Babesia bovis and Babesia bigemina, causative agents of bovine babesiosis	RAS
Ganzinelli et al. - 2022	2022	cattle				Parasite	Babesiidae	Babesia	B. bigemina	nPCR	speI_avaI	28	22	2015_2017	South_Africa	convenience	cattle_blood	International interlaboratory validation of a nested PCR for molecular detection of Babesia bovis and Babesia bigemina, causative agents of bovine babesiosis	RAS
Ganzinelli et al. - 2022	2022	cattle				Parasite	Babesiidae	Babesia	B. bovis	qPCR	18S	20	12	2015_2017	South_Africa	convenience	cattle_blood	International interlaboratory validation of a nested PCR for molecular detection of Babesia bovis and Babesia bigemina, causative agents of bovine babesiosis	RAS
Ganzinelli et al. - 2022	2022	cattle				Parasite	Babesiidae	Babesia	B. bigemina	qPCR	18S	28	8	2015_2017	South_Africa	convenience	cattle_blood	International interlaboratory validation of a nested PCR for molecular detection of Babesia bovis and Babesia bigemina, causative agents of bovine babesiosis	RAS
Gebrekidan et al. - 2014	2014	cattle				Parasite	Theileriidae	Theileria	Theileria spp.	cPCR	18S/V4	100	80	2010	Ethiopia	Convenience	cattle_blood	Theileria infection in domestic ruminants in northern Ethiopia	RAS
Gebrekidan et al. - 2014	2014	sheep				Parasite	Theileriidae	Theileria	Theileria spp.	cPCR	18S/V4	160	150	2010	Ethiopia	Convenience	sheep_blood	Theileria infection in domestic ruminants in northern Ethiopia	RAS
Gebrekidan et al. - 2014	2014	goat				Parasite	Theileriidae	Theileria	Theileria spp.	cPCR	18S/V4	265	5	2010	Ethiopia	Convenience	goat_blood	Theileria infection in domestic ruminants in northern Ethiopia	RAS
Gebrekidan et al. - 2014	2014	cattle				Parasite	Theileriidae	Theileria	T. velifera	cPCR+sequencing	18S/V4	100	66	2010	Ethiopia	Convenience	cattle_blood	Theileria infection in domestic ruminants in northern Ethiopia	RAS
Gebrekidan et al. - 2014	2014	cattle				Parasite	Theileriidae	Theileria	T. mutans	cPCR+sequencing	18S/V4	100	8	2010	Ethiopia	Convenience	cattle_blood	Theileria infection in domestic ruminants in northern Ethiopia	RAS
Gebrekidan et al. - 2014	2014	cattle				Parasite	Theileriidae	Theileria	T. orientalis	cPCR+sequencing	18S/V4	100	4	2010	Ethiopia	Convenience	cattle_blood	Theileria infection in domestic ruminants in northern Ethiopia	RAS
Gebrekidan et al. - 2014	2014	cattle				Parasite	Theileriidae	Theileria	T. annulata	cPCR+sequencing	tams1	100	2	2010	Ethiopia	Convenience	cattle_blood	Theileria infection in domestic ruminants in northern Ethiopia	RAS
Gebrekidan et al. - 2014	2014	sheep				Parasite	Theileriidae	Theileria	T. ovis	cPCR+sequencing	18S/V4	160	147	2010	Ethiopia	Convenience	sheep_blood	Theileria infection in domestic ruminants in northern Ethiopia	RAS
Gebrekidan et al. - 2014	2014	sheep				Parasite	Theileriidae	Theileria	T. separata	cPCR+sequencing	18S/V4	160	3	2010	Ethiopia	Convenience	sheep_blood	Theileria infection in domestic ruminants in northern Ethiopia	RAS
Gebrekidan et al. - 2014	2014	goat				Parasite	Theileriidae	Theileria	T. ovis	cPCR+sequencing	18S/V4	265	4	2010	Ethiopia	Convenience	goat_blood	Theileria infection in domestic ruminants in northern Ethiopia	RAS
Gebrekidan et al. - 2014	2014	goat				Parasite	Theileriidae	Theileria	T. separata	cPCR+sequencing	18S/V4	265	1	2010	Ethiopia	Convenience	goat_blood	Theileria infection in domestic ruminants in northern Ethiopia	RAS
Gebrekidan et al. - 2016	2016	cattle				Parasite	Theileriidae	Theileria	T. orientalis	cPCR	mpsp	232	5	2010_2013	Ethiopia	convenience	cattle_blood	Molecular characterization of Theileria orientalis from cattle inEthiopia	RAS
Gebrekidan et al. - 2016	2016	cattle				Parasite	Theileriidae	Theileria	T. orientalis	MT_PCR	mpsp	232	9	2010_2013	Ethiopia	convenience	cattle_blood	Molecular characterization of Theileria orientalis from cattle inEthiopia	RAS
Githaka et al. - 2022	2022	cattle				Parasite	Babesiidae	Babesia	B. bovis	qPCR	18S	506	39	2019	Kenya	convenience	cattle_blood	Molecular survey of Babesia parasites in Kenya: first detailed report on occurrence of Babesia bovis in cattle	RAS
Githaka et al. - 2022	2022	cattle				Parasite	Babesiidae	Babesia	B. bovis	qPCR	cytb	506	81	2019	Kenya	convenience	cattle_blood	Molecular survey of Babesia parasites in Kenya: first detailed report on occurrence of Babesia bovis in cattle	RAS
Githaka et al. - 2022	2022	cattle				Parasite	Babesiidae	Babesia	B. bigemina	qPCR	cytb	506	70	2019	Kenya	convenience	cattle_blood	Molecular survey of Babesia parasites in Kenya: first detailed report on occurrence of Babesia bovis in cattle	RAS
Guo et al. - 2019	2019	Tick	Amblyomma/Rhipicephalus	A. Hebraeum/Ripicephalus spp.	cattle	Bacteria	Rickettsiaceae	Rickettsia	Rickettsia spp.	qPCR	gltA	109	10	NA	South_Africa	convenience	Pooled_Tick	Genetic characterization of tick-borne pathogens in ticks infesting cattle and sheep from three South African provinces	RAS
Guo et al. - 2019	2019	Tick	Amblyomma/Rhipicephalus	A. Hebraeum/Ripicephalus spp.	cattle	Parasite	Theileriidae	Theileria	T. mutans	RLB	18S	109	4	NA	South_Africa	convenience	Pooled_Tick	Genetic characterization of tick-borne pathogens in ticks infesting cattle and sheep from three South African provinces	RAS
Guo et al. - 2019	2019	Tick	Amblyomma/Rhipicephalus	A. Hebraeum/Ripicephalus spp.	cattle	Parasite	Theileriidae	Theileria	T. taurotragi	RLB	18S	109	3	NA	South_Africa	convenience	Pooled_Tick	Genetic characterization of tick-borne pathogens in ticks infesting cattle and sheep from three South African provinces	RAS
Guo et al. - 2019	2019	Tick	Amblyomma/Rhipicephalus	A. Hebraeum/Ripicephalus spp.	cattle	Bacteria	Anaplasmataceae	Anaplasma	A. marginale	nPCR	msp5	109	5	NA	South_Africa	convenience	Pooled_Tick	Genetic characterization of tick-borne pathogens in ticks infesting cattle and sheep from three South African provinces	RAS
Guo et al. - 2019	2019	Tick	Amblyomma/Rhipicephalus	A. Hebraeum/Ripicephalus spp.	cattle	Bacteria	Coxiellaceae	Coxiella	C. burnetii	nPCR	htpB	109	11	NA	South_Africa	convenience	Pooled_Tick	Genetic characterization of tick-borne pathogens in ticks infesting cattle and sheep from three South African provinces	RAS
Guo et al. - 2019	2019	Tick	Amblyomma/Rhipicephalus	A. Hebraeum/Ripicephalus spp.	cattle	Bacteria	Anaplasmataceae	Ehrlichia	E. ruminantium	nPCR	pCS20	109	2	NA	South_Africa	convenience	Pooled_Tick	Genetic characterization of tick-borne pathogens in ticks infesting cattle and sheep from three South African provinces	RAS
Guo et al. - 2019	2019	Tick	Amblyomma/Rhipicephalus	A. Hebraeum/Ripicephalus spp.	cattle	Parasite	Babesiidae	Babesia	B. bovis	nPCR	sbp4	109	0	NA	South_Africa	convenience	Pooled_Tick	Genetic characterization of tick-borne pathogens in ticks infesting cattle and sheep from three South African provinces	RAS
Guo et al. - 2019	2019	Tick	Amblyomma/Rhipicephalus	A. Hebraeum/Ripicephalus spp.	cattle	Parasite	Babesiidae	Babesia	B. bigemina	nPCR	rap1a	109	0	NA	South_Africa	convenience	Pooled_Tick	Genetic characterization of tick-borne pathogens in ticks infesting cattle and sheep from three South African provinces	RAS
Guo et al. - 2019	2019	Tick	Amblyomma/Rhipicephalus	A. Hebraeum/Ripicephalus spp.	cattle	Parasite	Theileriidae	Theileria	T. parva	RLB	18S	109	0	NA	South_Africa	convenience	Pooled_Tick	Genetic characterization of tick-borne pathogens in ticks infesting cattle and sheep from three South African provinces	RAS
Guo et al. - 2019	2019	Tick	Amblyomma/Rhipicephalus	A. Hebraeum/Ripicephalus spp.	sheep	Bacteria	Rickettsiaceae	Rickettsia	Rickettsia spp.	qPCR	gltA	21	0	NA	South_Africa	convenience	Pooled_Tick	Genetic characterization of tick-borne pathogens in ticks infesting cattle and sheep from three South African provinces	RAS
Guo et al. - 2019	2019	Tick	Amblyomma/Rhipicephalus	A. Hebraeum/Ripicephalus spp.	sheep	Parasite	Theileriidae	Theileria	T. mutans	RLB	18S	21	0	NA	South_Africa	convenience	Pooled_Tick	Genetic characterization of tick-borne pathogens in ticks infesting cattle and sheep from three South African provinces	RAS
Guo et al. - 2019	2019	Tick	Amblyomma/Rhipicephalus	A. Hebraeum/Ripicephalus spp.	sheep	Parasite	Theileriidae	Theileria	T. taurotragi	RLB	18S	21	0	NA	South_Africa	convenience	Pooled_Tick	Genetic characterization of tick-borne pathogens in ticks infesting cattle and sheep from three South African provinces	RAS
Guo et al. - 2019	2019	Tick	Amblyomma/Rhipicephalus	A. Hebraeum/Ripicephalus spp.	sheep	Bacteria	Anaplasmataceae	Anaplasma	A. marginale	nPCR	msp5	21	0	NA	South_Africa	convenience	Pooled_Tick	Genetic characterization of tick-borne pathogens in ticks infesting cattle and sheep from three South African provinces	RAS
Guo et al. - 2019	2019	Tick	Amblyomma/Rhipicephalus	A. Hebraeum/Ripicephalus spp.	sheep	Bacteria	Coxiellaceae	Coxiella	C. burnetii	nPCR	htpB	21	1	NA	South_Africa	convenience	Pooled_Tick	Genetic characterization of tick-borne pathogens in ticks infesting cattle and sheep from three South African provinces	RAS
Guo et al. - 2019	2019	Tick	Amblyomma/Rhipicephalus	A. Hebraeum/Ripicephalus spp.	sheep	Bacteria	Anaplasmataceae	Ehrlichia	E. ruminantium	nPCR	pCS20	21	0	NA	South_Africa	convenience	Pooled_Tick	Genetic characterization of tick-borne pathogens in ticks infesting cattle and sheep from three South African provinces	RAS
Guo et al. - 2019	2019	Tick	Amblyomma/Rhipicephalus	A. Hebraeum/Ripicephalus spp.	sheep	Parasite	Babesiidae	Babesia	B. bovis	nPCR	sbp4	21	0	NA	South_Africa	convenience	Pooled_Tick	Genetic characterization of tick-borne pathogens in ticks infesting cattle and sheep from three South African provinces	RAS
Guo et al. - 2019	2019	Tick	Amblyomma/Rhipicephalus	A. Hebraeum/Ripicephalus spp.	sheep	Parasite	Babesiidae	Babesia	B. bigemina	nPCR	rap1a	21	0	NA	South_Africa	convenience	Pooled_Tick	Genetic characterization of tick-borne pathogens in ticks infesting cattle and sheep from three South African provinces	RAS
Guo et al. - 2019	2019	Tick	Amblyomma/Rhipicephalus	A. Hebraeum/Ripicephalus spp.	sheep	Parasite	Theileriidae	Theileria	T. parva	RLB	18S	21	0	NA	South_Africa	convenience	Pooled_Tick	Genetic characterization of tick-borne pathogens in ticks infesting cattle and sheep from three South African provinces	RAS
Hagen et al. - 2018	2018	Tick	Amblyomma	A. variegatum	cattle	Bacteria	Spirochaetaceae	Borrelia	Borrelia spp.	qPCR	flaB	255	21	2012_2013	Madagascar	Convenience	In_Tick	Presence of Borrelia spp. DNA in ticks, but absence of Borrelia spp. and of Leptospira spp. DNA in blood of fever patients in Madagascar	RAS
Hagen et al. - 2018	2018	Tick	Rhipicephalus	R. microplus	cattle	Bacteria	Spirochaetaceae	Borrelia	Borrelia spp.	qPCR	flaB	148	2	2012_2013	Madagascar	Convenience	In_Tick	Presence of Borrelia spp. DNA in ticks, but absence of Borrelia spp. and of Leptospira spp. DNA in blood of fever patients in Madagascar	RAS
Hagen et al. - 2018	2018	Human				Bacteria	Spirochaetaceae	Borrelia	Borrelia spp.	qPCR	flaB	1009	0	2011_2013	Madagascar	Convenience	Hum_blood	Presence of Borrelia spp. DNA in ticks, but absence of Borrelia spp. and of Leptospira spp. DNA in blood of fever patients in Madagascar	RAS
Hailemariam et al. - 2017	2017	cattle				Parasite	Theileriidae	Theileria	T. mutans	RLB	18S/V4	392	259	2013	Ethiopia	Convenience	cattle_blood	Molecular detection of tick-borne pathogens in cattle from Southwestern Ethiopia	RAS
Hailemariam et al. - 2017	2017	cattle				Parasite	Theileriidae	Theileria	T. orientalis	RLB	18S/V4	392	203	2013	Ethiopia	Convenience	cattle_blood	Molecular detection of tick-borne pathogens in cattle from Southwestern Ethiopia	RAS
Hailemariam et al. - 2017	2017	cattle				Bacteria	Anaplasmataceae	Anaplasma	A. marginale	RLB	16S/V1	392	57	2013	Ethiopia	Convenience	cattle_blood	Molecular detection of tick-borne pathogens in cattle from Southwestern Ethiopia	RAS
Hailemariam et al. - 2017	2017	cattle				Parasite	Babesiidae	Babesia	B. bigemina	RLB	18S/V4	392	55	2013	Ethiopia	Convenience	cattle_blood	Molecular detection of tick-borne pathogens in cattle from Southwestern Ethiopia	RAS
Hailemariam et al. - 2017	2017	cattle				Parasite	Theileriidae	Theileria	T. velifera	RLB	18S/V4	392	51	2013	Ethiopia	Convenience	cattle_blood	Molecular detection of tick-borne pathogens in cattle from Southwestern Ethiopia	RAS
Hailemariam et al. - 2017	2017	cattle				Bacteria	Anaplasmataceae	Ehrlichia	E. ruminantium	RLB	16S/V1	392	2	2013	Ethiopia	Convenience	cattle_blood	Molecular detection of tick-borne pathogens in cattle from Southwestern Ethiopia	RAS
Hailemariam et al. - 2017	2017	cattle				Bacteria	Anaplasmataceae	Ehrlichia	E. minasensis	RLB	16S/V1	392	1	2013	Ethiopia	Convenience	cattle_blood	Molecular detection of tick-borne pathogens in cattle from Southwestern Ethiopia	RAS
Hailemariam et al. - 2017	2017	cattle				Bacteria	Anaplasmataceae	Anaplasma	Anaplasma sp. Omatjenne	RLB	16S/V1	392	100	2013	Ethiopia	Convenience	cattle_blood	Molecular detection of tick-borne pathogens in cattle from Southwestern Ethiopia	RAS
Hailemariam et al. - 2017	2017	cattle				Bacteria	Anaplasmataceae	Anaplasma	Anaplasma sp. Hadesa	RLB	16S/V1	392	49	2013	Ethiopia	Convenience	cattle_blood	Molecular detection of tick-borne pathogens in cattle from Southwestern Ethiopia	RAS
Hailemariam et al. - 2017	2017	cattle				Bacteria	Anaplasmataceae	Anaplasma	Anaplasma sp. Saso	RLB	16S/V1	392	56	2013	Ethiopia	Convenience	cattle_blood	Molecular detection of tick-borne pathogens in cattle from Southwestern Ethiopia	RAS
Hailemariam et al. - 2017	2017	cattle				Bacteria	Anaplasmataceae	Anaplasma	Anaplasma sp. Dedessa	RLB	16S/V1	392	22	2013	Ethiopia	Convenience	cattle_blood	Molecular detection of tick-borne pathogens in cattle from Southwestern Ethiopia	RAS
Haji et al. - 2022	2022	cattle				Parasite	Theileriidae	Theileria	T. parva	nPCR	p104	520	18	2020	Tanzania	Convenience	cattle_blood	Epidemiology of tick-borne pathogens of cattle and tick control practices among mixed farming and pastoral communities in Gairo and Monduli districts, Tanzania	RAS
Haji et al. - 2022	2022	cattle				Parasite	Babesiidae	Babesia	B. bovis	nPCR	sbp4	520	12	2020	Tanzania	Convenience	cattle_blood	Epidemiology of tick-borne pathogens of cattle and tick control practices among mixed farming and pastoral communities in Gairo and Monduli districts, Tanzania	RAS
Haji et al. - 2022	2022	cattle				Parasite	Babesiidae	Babesia	B. bigemina	nPCR	rap1a	520	60	2020	Tanzania	Convenience	cattle_blood	Epidemiology of tick-borne pathogens of cattle and tick control practices among mixed farming and pastoral communities in Gairo and Monduli districts, Tanzania	RAS
Haji et al. - 2022	2022	cattle				Bacteria	Anaplasmataceae	Anaplasma	A. marginale	nPCR	MAR1bB2	520	58	2020	Tanzania	Convenience	cattle_blood	Epidemiology of tick-borne pathogens of cattle and tick control practices among mixed farming and pastoral communities in Gairo and Monduli districts, Tanzania	RAS
Halajian et al. - 2016	2016	Tick	Rhipicephalus	R. decoloratus	cattle	Bacteria	Rickettsiaceae	Rickettsia	Rickettsia spp.	cPCR	ompA	5	0	2012_2013	South_Africa	Convenience	In_Tick	Investigation of Rickettsia, Coxiella burnetii and Bartonella in ticks from animals in South Africa	RAS
Halajian et al. - 2016	2016	Tick	Rhipicephalus	R. decoloratus	cattle	Bacteria	Coxiellaceae	Coxiella	C. burnetii	cPCR	IS1111	5	0	2012_2013	South_Africa	Convenience	In_Tick	Investigation of Rickettsia, Coxiella burnetii and Bartonella in ticks from animals in South Africa	RAS
Halajian et al. - 2016	2016	Tick	Amblyomma	A. hebraeum	cattle	Bacteria	Rickettsiaceae	Rickettsia	Rickettsia spp.	cPCR	ompA	6	2	2012_2013	South_Africa	Convenience	In_Tick	Investigation of Rickettsia, Coxiella burnetii and Bartonella in ticks from animals in South Africa	RAS
Halajian et al. - 2016	2016	Tick	Amblyomma	A. hebraeum	cattle	Bacteria	Coxiellaceae	Coxiella	C. burnetii	cPCR	IS1111	6	0	2012_2013	South_Africa	Convenience	In_Tick	Investigation of Rickettsia, Coxiella burnetii and Bartonella in ticks from animals in South Africa	RAS
Halajian et al. - 2016	2016	Tick	Rhipicephalus	R. evertsi	sheep	Bacteria	Rickettsiaceae	Rickettsia	Rickettsia spp.	cPCR	ompA	10	0	2012_2013	South_Africa	Convenience	In_Tick	Investigation of Rickettsia, Coxiella burnetii and Bartonella in ticks from animals in South Africa	RAS
Halajian et al. - 2016	2016	Tick	Rhipicephalus	R. evertsi	sheep	Bacteria	Coxiellaceae	Coxiella	C. burnetii	cPCR	IS1111	10	0	2012_2013	South_Africa	Convenience	In_Tick	Investigation of Rickettsia, Coxiella burnetii and Bartonella in ticks from animals in South Africa	RAS
Halajian et al. - 2016	2016	Tick	Rhipicephalus	Rhipicephalus spp.	sheep	Bacteria	Rickettsiaceae	Rickettsia	Rickettsia spp.	cPCR	ompA	3	0	2012_2013	South_Africa	Convenience	In_Tick	Investigation of Rickettsia, Coxiella burnetii and Bartonella in ticks from animals in South Africa	RAS
Halajian et al. - 2016	2016	Tick	Rhipicephalus	Rhipicephalus spp.	sheep	Bacteria	Coxiellaceae	Coxiella	C. burnetii	cPCR	IS1111	3	0	2012_2013	South_Africa	Convenience	In_Tick	Investigation of Rickettsia, Coxiella burnetii and Bartonella in ticks from animals in South Africa	RAS
Happi et al. - 2020	2020	cattle				Bacteria	Anaplasmataceae	Anaplasma/Ehrlichia	Anaplasma/Ehrlichia spp.	cPCR	16S/V1	100	5	2014_2015	Nigeria	Convenience	cattle_blood	Comparison of Light Microscopy and Polymerase Chain Reaction for the Detection of Haemoparasites in Cattle in Nigeria	RAS
Happi et al. - 2020	2020	cattle				Parasite	Theileriidae/Babesiidae	Theileria/Babesia	Theileria/Babesia spp	cPCR	18S/V4	100	46	2014_2015	Nigeria	Convenience	cattle_blood	Comparison of Light Microscopy and Polymerase Chain Reaction for the Detection of Haemoparasites in Cattle in Nigeria	RAS
Hassan et al. - 2019	2019	sheep				Parasite	Theileriidae	Theileria	T. lestoquardi	RLB	18S/V4	393	116	NA	Sudan	Convenience	sheep_blood	Assessment of the prevalence of Theileria lestoquardi in sheep from the Sudan using serological and molecular methods	RAS
Hassan et al. - 2019	2019	sheep				Parasite	Theileriidae	Theileria	T. ovis	RLB	18S/V4	393	337	NA	Sudan	Convenience	sheep_blood	Assessment of the prevalence of Theileria lestoquardi in sheep from the Sudan using serological and molecular methods	RAS
Hassan et al. - 2019	2019	sheep				Parasite	Theileriidae	Theileria	T. separata	RLB	18S/V4	393	36	NA	Sudan	Convenience	sheep_blood	Assessment of the prevalence of Theileria lestoquardi in sheep from the Sudan using serological and molecular methods	RAS
Hassan et al. - 2019	2019	sheep				Parasite	Theileriidae	Theileria	T. lestoquardi	LAMP_PCR	NA	393	89	NA	Sudan	Convenience	sheep_blood	Assessment of the prevalence of Theileria lestoquardi in sheep from the Sudan using serological and molecular methods	RAS
Hector et al. - 2019	2019	goat				Parasite	Babesiidae	Babesia	B. bigemina	qPCR	18S	157	0	NA	Nigeria	Convenience	goat_blood	PCR detection of Ehrlichia ruminantiumand Babesia bigemina in cattle from Kwara State, Nigeria: unexpected absence of infection	RAS
Hector et al. - 2019	2019	goat				Bacteria	Anaplasmataceae	Ehrlichia	E. ruminantium	qPCR	pCS20	157	0	NA	Nigeria	Convenience	goat_blood	PCR detection of Ehrlichia ruminantiumand Babesia bigemina in cattle from Kwara State, Nigeria: unexpected absence of infection	RAS
Hector et al. - 2019	2019	goat				Parasite	Babesiidae	Babesia	B. bigemina	nPCR	18S	157	0	NA	Nigeria	Convenience	goat_blood	PCR detection of Ehrlichia ruminantiumand Babesia bigemina in cattle from Kwara State, Nigeria: unexpected absence of infection	RAS
Heylen et al. - 2023	2023	cattle				Bacteria	Anaplasmataceae	Anaplasma	A. centrale	cPCR	NA	944	5	2016_2017	Burkina_Faso	Convenience	cattle_blood	Tick‑borne pathogens and body condition of cattle in smallholder rural livestock production systems in East and West Africa	RAS
Heylen et al. - 2023	2023	cattle				Bacteria	Anaplasmataceae	Anaplasma	A. marginale	cPCR	NA	944	428	2016_2017	Burkina_Faso	Convenience	cattle_blood	Tick‑borne pathogens and body condition of cattle in smallholder rural livestock production systems in East and West Africa	RAS
Heylen et al. - 2023	2023	cattle				Parasite	Babesiidae	Babesia	B. bigemina	cPCR	NA	944	10	2016_2017	Burkina_Faso	Convenience	cattle_blood	Tick‑borne pathogens and body condition of cattle in smallholder rural livestock production systems in East and West Africa	RAS
Heylen et al. - 2023	2023	cattle				Parasite	Babesiidae	Babesia	B. bovis	cPCR	NA	944	20	2016_2017	Burkina_Faso	Convenience	cattle_blood	Tick‑borne pathogens and body condition of cattle in smallholder rural livestock production systems in East and West Africa	RAS
Heylen et al. - 2023	2023	cattle				Bacteria	Anaplasmataceae	Ehrlichia	E. ruminantium	cPCR	NA	944	32	2016_2017	Burkina_Faso	Convenience	cattle_blood	Tick‑borne pathogens and body condition of cattle in smallholder rural livestock production systems in East and West Africa	RAS
Heylen et al. - 2023	2023	cattle				Parasite	Theileriidae	Theileria	T. parva	cPCR	NA	944	0	2016_2017	Burkina_Faso	Convenience	cattle_blood	Tick‑borne pathogens and body condition of cattle in smallholder rural livestock production systems in East and West Africa	RAS
Heylen et al. - 2023	2023	cattle				Bacteria	Anaplasmataceae	Anaplasma	A. centrale	cPCR	NA	960	1	2016_2017	Ghana	Convenience	cattle_blood	Tick‑borne pathogens and body condition of cattle in smallholder rural livestock production systems in East and West Africa	RAS
Heylen et al. - 2023	2023	cattle				Bacteria	Anaplasmataceae	Anaplasma	A. marginale	cPCR	NA	960	926	2016_2017	Ghana	Convenience	cattle_blood	Tick‑borne pathogens and body condition of cattle in smallholder rural livestock production systems in East and West Africa	RAS
Heylen et al. - 2023	2023	cattle				Parasite	Babesiidae	Babesia	B. bigemina	cPCR	NA	960	198	2016_2017	Ghana	Convenience	cattle_blood	Tick‑borne pathogens and body condition of cattle in smallholder rural livestock production systems in East and West Africa	RAS
Heylen et al. - 2023	2023	cattle				Parasite	Babesiidae	Babesia	B. bovis	cPCR	NA	960	87	2016_2017	Ghana	Convenience	cattle_blood	Tick‑borne pathogens and body condition of cattle in smallholder rural livestock production systems in East and West Africa	RAS
Heylen et al. - 2023	2023	cattle				Bacteria	Anaplasmataceae	Ehrlichia	E. ruminantium	cPCR	NA	960	100	2016_2017	Ghana	Convenience	cattle_blood	Tick‑borne pathogens and body condition of cattle in smallholder rural livestock production systems in East and West Africa	RAS
Heylen et al. - 2023	2023	cattle				Parasite	Theileriidae	Theileria	T. parva	cPCR	NA	960	0	2016_2017	Ghana	Convenience	cattle_blood	Tick‑borne pathogens and body condition of cattle in smallholder rural livestock production systems in East and West Africa	RAS
Heylen et al. - 2023	2023	cattle				Bacteria	Anaplasmataceae	Anaplasma	A. centrale	cPCR	NA	982	38	2016_2017	Benin	Convenience	cattle_blood	Tick‑borne pathogens and body condition of cattle in smallholder rural livestock production systems in East and West Africa	RAS
Heylen et al. - 2023	2023	cattle				Bacteria	Anaplasmataceae	Anaplasma	A. marginale	cPCR	NA	982	772	2016_2017	Benin	Convenience	cattle_blood	Tick‑borne pathogens and body condition of cattle in smallholder rural livestock production systems in East and West Africa	RAS
Heylen et al. - 2023	2023	cattle				Parasite	Babesiidae	Babesia	B. bigemina	cPCR	NA	982	317	2016_2017	Benin	Convenience	cattle_blood	Tick‑borne pathogens and body condition of cattle in smallholder rural livestock production systems in East and West Africa	RAS
Heylen et al. - 2023	2023	cattle				Parasite	Babesiidae	Babesia	B. bovis	cPCR	NA	982	72	2016_2017	Benin	Convenience	cattle_blood	Tick‑borne pathogens and body condition of cattle in smallholder rural livestock production systems in East and West Africa	RAS
Heylen et al. - 2023	2023	cattle				Bacteria	Anaplasmataceae	Ehrlichia	E. ruminantium	cPCR	NA	982	178	2016_2017	Benin	Convenience	cattle_blood	Tick‑borne pathogens and body condition of cattle in smallholder rural livestock production systems in East and West Africa	RAS
Heylen et al. - 2023	2023	cattle				Parasite	Theileriidae	Theileria	T. parva	cPCR	NA	982	0	2016_2017	Benin	Convenience	cattle_blood	Tick‑borne pathogens and body condition of cattle in smallholder rural livestock production systems in East and West Africa	RAS
Heylen et al. - 2023	2023	cattle				Bacteria	Anaplasmataceae	Anaplasma	A. centrale	cPCR	NA	775	35	2016_2017	Nigeria	Convenience	cattle_blood	Tick‑borne pathogens and body condition of cattle in smallholder rural livestock production systems in East and West Africa	RAS
Heylen et al. - 2023	2023	cattle				Bacteria	Anaplasmataceae	Anaplasma	A. marginale	cPCR	NA	775	369	2016_2017	Nigeria	Convenience	cattle_blood	Tick‑borne pathogens and body condition of cattle in smallholder rural livestock production systems in East and West Africa	RAS
Heylen et al. - 2023	2023	cattle				Parasite	Babesiidae	Babesia	B. bigemina	cPCR	NA	775	188	2016_2017	Nigeria	Convenience	cattle_blood	Tick‑borne pathogens and body condition of cattle in smallholder rural livestock production systems in East and West Africa	RAS
Heylen et al. - 2023	2023	cattle				Parasite	Babesiidae	Babesia	B. bovis	cPCR	NA	775	5	2016_2017	Nigeria	Convenience	cattle_blood	Tick‑borne pathogens and body condition of cattle in smallholder rural livestock production systems in East and West Africa	RAS
Heylen et al. - 2023	2023	cattle				Bacteria	Anaplasmataceae	Ehrlichia	E. ruminantium	cPCR	NA	775	39	2016_2017	Nigeria	Convenience	cattle_blood	Tick‑borne pathogens and body condition of cattle in smallholder rural livestock production systems in East and West Africa	RAS
Heylen et al. - 2023	2023	cattle				Parasite	Theileriidae	Theileria	T. parva	cPCR	NA	775	0	2016_2017	Nigeria	Convenience	cattle_blood	Tick‑borne pathogens and body condition of cattle in smallholder rural livestock production systems in East and West Africa	RAS
Heylen et al. - 2023	2023	cattle				Bacteria	Anaplasmataceae	Anaplasma	A. centrale	cPCR	NA	953	40	2016_2017	Ethiopia	Convenience	cattle_blood	Tick‑borne pathogens and body condition of cattle in smallholder rural livestock production systems in East and West Africa	RAS
Heylen et al. - 2023	2023	cattle				Bacteria	Anaplasmataceae	Anaplasma	A. marginale	cPCR	NA	953	559	2016_2017	Ethiopia	Convenience	cattle_blood	Tick‑borne pathogens and body condition of cattle in smallholder rural livestock production systems in East and West Africa	RAS
Heylen et al. - 2023	2023	cattle				Parasite	Babesiidae	Babesia	B. bigemina	cPCR	NA	953	184	2016_2017	Ethiopia	Convenience	cattle_blood	Tick‑borne pathogens and body condition of cattle in smallholder rural livestock production systems in East and West Africa	RAS
Heylen et al. - 2023	2023	cattle				Parasite	Babesiidae	Babesia	B. bovis	cPCR	NA	953	0	2016_2017	Ethiopia	Convenience	cattle_blood	Tick‑borne pathogens and body condition of cattle in smallholder rural livestock production systems in East and West Africa	RAS
Heylen et al. - 2023	2023	cattle				Bacteria	Anaplasmataceae	Ehrlichia	E. ruminantium	cPCR	NA	953	102	2016_2017	Ethiopia	Convenience	cattle_blood	Tick‑borne pathogens and body condition of cattle in smallholder rural livestock production systems in East and West Africa	RAS
Heylen et al. - 2023	2023	cattle				Parasite	Theileriidae	Theileria	T. parva	cPCR	NA	953	0	2016_2017	Ethiopia	Convenience	cattle_blood	Tick‑borne pathogens and body condition of cattle in smallholder rural livestock production systems in East and West Africa	RAS
Heylen et al. - 2023	2023	cattle				Bacteria	Anaplasmataceae	Anaplasma	A. centrale	cPCR	NA	936	7	2016_2017	Uganda	Convenience	cattle_blood	Tick‑borne pathogens and body condition of cattle in smallholder rural livestock production systems in East and West Africa	RAS
Heylen et al. - 2023	2023	cattle				Bacteria	Anaplasmataceae	Anaplasma	A. marginale	cPCR	NA	936	413	2016_2017	Uganda	Convenience	cattle_blood	Tick‑borne pathogens and body condition of cattle in smallholder rural livestock production systems in East and West Africa	RAS
Heylen et al. - 2023	2023	cattle				Parasite	Babesiidae	Babesia	B. bigemina	cPCR	NA	936	49	2016_2017	Uganda	Convenience	cattle_blood	Tick‑borne pathogens and body condition of cattle in smallholder rural livestock production systems in East and West Africa	RAS
Heylen et al. - 2023	2023	cattle				Parasite	Babesiidae	Babesia	B. bovis	cPCR	NA	936	32	2016_2017	Uganda	Convenience	cattle_blood	Tick‑borne pathogens and body condition of cattle in smallholder rural livestock production systems in East and West Africa	RAS
Heylen et al. - 2023	2023	cattle				Bacteria	Anaplasmataceae	Ehrlichia	E. ruminantium	cPCR	NA	936	20	2016_2017	Uganda	Convenience	cattle_blood	Tick‑borne pathogens and body condition of cattle in smallholder rural livestock production systems in East and West Africa	RAS
Heylen et al. - 2023	2023	cattle				Parasite	Theileriidae	Theileria	T. parva	cPCR	NA	936	28	2016_2017	Uganda	Convenience	cattle_blood	Tick‑borne pathogens and body condition of cattle in smallholder rural livestock production systems in East and West Africa	RAS
Heylen et al. - 2023	2023	cattle				Bacteria	Anaplasmataceae	Anaplasma	A. centrale	cPCR	NA	897	33	2016_2017	Tanzania	Convenience	cattle_blood	Tick‑borne pathogens and body condition of cattle in smallholder rural livestock production systems in East and West Africa	RAS
Heylen et al. - 2023	2023	cattle				Bacteria	Anaplasmataceae	Anaplasma	A. marginale	cPCR	NA	897	645	2016_2017	Tanzania	Convenience	cattle_blood	Tick‑borne pathogens and body condition of cattle in smallholder rural livestock production systems in East and West Africa	RAS
Heylen et al. - 2023	2023	cattle				Parasite	Babesiidae	Babesia	B. bigemina	cPCR	NA	897	227	2016_2017	Tanzania	Convenience	cattle_blood	Tick‑borne pathogens and body condition of cattle in smallholder rural livestock production systems in East and West Africa	RAS
Heylen et al. - 2023	2023	cattle				Parasite	Babesiidae	Babesia	B. bovis	cPCR	NA	897	72	2016_2017	Tanzania	Convenience	cattle_blood	Tick‑borne pathogens and body condition of cattle in smallholder rural livestock production systems in East and West Africa	RAS
Heylen et al. - 2023	2023	cattle				Bacteria	Anaplasmataceae	Ehrlichia	E. ruminantium	cPCR	NA	897	44	2016_2017	Tanzania	Convenience	cattle_blood	Tick‑borne pathogens and body condition of cattle in smallholder rural livestock production systems in East and West Africa	RAS
Heylen et al. - 2023	2023	cattle				Parasite	Theileriidae	Theileria	T. parva	cPCR	NA	897	0	2016_2017	Tanzania	Convenience	cattle_blood	Tick‑borne pathogens and body condition of cattle in smallholder rural livestock production systems in East and West Africa	RAS
Hornok et al. - 2014	2014	Tick	Amblyomma	A. variegatum	cattle	Parasite	Theileriidae	Theileria	T. velifera	cPCR	18S/V4	118	3	NA	Ethiopia	Convenience	In_Tick	Influence of the Biotope on the Tick Infestation of Cattle and on the Tick-Borne Pathogen Repertoire of Cattle Ticks in Ethiopia	RAS
Hornok et al. - 2014	2014	Tick	Amblyomma	A. variegatum	cattle	Parasite	Theileriidae	Theileria	T. orientalis	cPCR	18S/V4	118	2	NA	Ethiopia	Convenience	In_Tick	Influence of the Biotope on the Tick Infestation of Cattle and on the Tick-Borne Pathogen Repertoire of Cattle Ticks in Ethiopia	RAS
Hornok et al. - 2014	2014	Tick	Amblyomma	A. variegatum	cattle	Parasite	Babesiidae	Babesia	B. caballi	cPCR	18S/V4	118	2	NA	Ethiopia	Convenience	In_Tick	Influence of the Biotope on the Tick Infestation of Cattle and on the Tick-Borne Pathogen Repertoire of Cattle Ticks in Ethiopia	RAS
Hornok et al. - 2014	2014	Tick	Amblyomma	A. variegatum	cattle	Bacteria	Coxiellaceae	Coxiella	C. burnetii	qPCR	IS1111	118	11	NA	Ethiopia	Convenience	In_Tick	Influence of the Biotope on the Tick Infestation of Cattle and on the Tick-Borne Pathogen Repertoire of Cattle Ticks in Ethiopia	RAS
Hornok et al. - 2014	2014	Tick	Amblyomma	A. variegatum	cattle	Bacteria	Rickettsiaceae	Rickettsia	Rickettsia spp.	cPCR	gltA	118	114	NA	Ethiopia	Convenience	In_Tick	Influence of the Biotope on the Tick Infestation of Cattle and on the Tick-Borne Pathogen Repertoire of Cattle Ticks in Ethiopia	RAS
Hornok et al. - 2014	2014	Tick	Amblyomma	A. cohaerens	cattle	Parasite	Theileriidae	Theileria	T. mutans	cPCR	18S/V4	100	3	NA	Ethiopia	Convenience	In_Tick	Influence of the Biotope on the Tick Infestation of Cattle and on the Tick-Borne Pathogen Repertoire of Cattle Ticks in Ethiopia	RAS
Hornok et al. - 2014	2014	Tick	Amblyomma	A. cohaerens	cattle	Parasite	Theileriidae	Theileria	T. velifera	cPCR	18S/V4	100	7	NA	Ethiopia	Convenience	In_Tick	Influence of the Biotope on the Tick Infestation of Cattle and on the Tick-Borne Pathogen Repertoire of Cattle Ticks in Ethiopia	RAS
Hornok et al. - 2014	2014	Tick	Amblyomma	A. cohaerens	cattle	Parasite	Theileriidae	Theileria	T. orientalis	cPCR	18S/V4	100	5	NA	Ethiopia	Convenience	In_Tick	Influence of the Biotope on the Tick Infestation of Cattle and on the Tick-Borne Pathogen Repertoire of Cattle Ticks in Ethiopia	RAS
Hornok et al. - 2014	2014	Tick	Amblyomma	A. cohaerens	cattle	Parasite	Babesiidae	Babesia	B. caballi	cPCR	18S/V4	100	0	NA	Ethiopia	Convenience	In_Tick	Influence of the Biotope on the Tick Infestation of Cattle and on the Tick-Borne Pathogen Repertoire of Cattle Ticks in Ethiopia	RAS
Hornok et al. - 2014	2014	Tick	Amblyomma	A. cohaerens	cattle	Bacteria	Coxiellaceae	Coxiella	C. burnetii	qPCR	IS1111	100	16	NA	Ethiopia	Convenience	In_Tick	Influence of the Biotope on the Tick Infestation of Cattle and on the Tick-Borne Pathogen Repertoire of Cattle Ticks in Ethiopia	RAS
Hornok et al. - 2014	2014	Tick	Amblyomma	A. cohaerens	cattle	Bacteria	Rickettsiaceae	Rickettsia	Rickettsia spp.	cPCR	gltA	100	57	NA	Ethiopia	Convenience	In_Tick	Influence of the Biotope on the Tick Infestation of Cattle and on the Tick-Borne Pathogen Repertoire of Cattle Ticks in Ethiopia	RAS
Hornok et al. - 2014	2014	Tick	Rhipicephalus	R. decoloratus	cattle	Parasite	Theileriidae	Theileria	T. mutans	cPCR	18S/V4	50	14	NA	Ethiopia	Convenience	In_Tick	Influence of the Biotope on the Tick Infestation of Cattle and on the Tick-Borne Pathogen Repertoire of Cattle Ticks in Ethiopia	RAS
Hornok et al. - 2014	2014	Tick	Rhipicephalus	R. decoloratus	cattle	Parasite	Theileriidae	Theileria	T. velifera	cPCR	18S/V4	50	6	NA	Ethiopia	Convenience	In_Tick	Influence of the Biotope on the Tick Infestation of Cattle and on the Tick-Borne Pathogen Repertoire of Cattle Ticks in Ethiopia	RAS
Hornok et al. - 2014	2014	Tick	Rhipicephalus	R. decoloratus	cattle	Parasite	Theileriidae	Theileria	T. orientalis	cPCR	18S/V4	50	8	NA	Ethiopia	Convenience	In_Tick	Influence of the Biotope on the Tick Infestation of Cattle and on the Tick-Borne Pathogen Repertoire of Cattle Ticks in Ethiopia	RAS
Hornok et al. - 2014	2014	Tick	Rhipicephalus	R. decoloratus	cattle	Parasite	Babesiidae	Babesia	B. caballi	cPCR	18S/V4	50	0	NA	Ethiopia	Convenience	In_Tick	Influence of the Biotope on the Tick Infestation of Cattle and on the Tick-Borne Pathogen Repertoire of Cattle Ticks in Ethiopia	RAS
Hornok et al. - 2014	2014	Tick	Rhipicephalus	R. decoloratus	cattle	Bacteria	Coxiellaceae	Coxiella	C. burnetii	qPCR	IS1111	50	2	NA	Ethiopia	Convenience	In_Tick	Influence of the Biotope on the Tick Infestation of Cattle and on the Tick-Borne Pathogen Repertoire of Cattle Ticks in Ethiopia	RAS
Hornok et al. - 2014	2014	Tick	Rhipicephalus	R. decoloratus	cattle	Bacteria	Rickettsiaceae	Rickettsia	Rickettsia spp.	cPCR	gltA	50	11	NA	Ethiopia	Convenience	In_Tick	Influence of the Biotope on the Tick Infestation of Cattle and on the Tick-Borne Pathogen Repertoire of Cattle Ticks in Ethiopia	RAS
Hornok et al. - 2014	2014	Tick	Rhipicephalus	Rhipicephalus spp.	cattle	Parasite	Theileriidae	Theileria	T. mutans	cPCR	18S/V4	25	3	NA	Ethiopia	Convenience	In_Tick	Influence of the Biotope on the Tick Infestation of Cattle and on the Tick-Borne Pathogen Repertoire of Cattle Ticks in Ethiopia	RAS
Hornok et al. - 2014	2014	Tick	Rhipicephalus	Rhipicephalus spp.	cattle	Parasite	Theileriidae	Theileria	T. velifera	cPCR	18S/V4	25	0	NA	Ethiopia	Convenience	In_Tick	Influence of the Biotope on the Tick Infestation of Cattle and on the Tick-Borne Pathogen Repertoire of Cattle Ticks in Ethiopia	RAS
Hornok et al. - 2014	2014	Tick	Rhipicephalus	Rhipicephalus spp.	cattle	Parasite	Theileriidae	Theileria	T. orientalis	cPCR	18S/V4	25	2	NA	Ethiopia	Convenience	In_Tick	Influence of the Biotope on the Tick Infestation of Cattle and on the Tick-Borne Pathogen Repertoire of Cattle Ticks in Ethiopia	RAS
Hornok et al. - 2014	2014	Tick	Rhipicephalus	Rhipicephalus spp.	cattle	Parasite	Babesiidae	Babesia	B. caballi	cPCR	18S/V4	25	0	NA	Ethiopia	Convenience	In_Tick	Influence of the Biotope on the Tick Infestation of Cattle and on the Tick-Borne Pathogen Repertoire of Cattle Ticks in Ethiopia	RAS
Hornok et al. - 2014	2014	Tick	Rhipicephalus	Rhipicephalus spp.	cattle	Bacteria	Coxiellaceae	Coxiella	C. burnetii	qPCR	IS1111	25	3	NA	Ethiopia	Convenience	In_Tick	Influence of the Biotope on the Tick Infestation of Cattle and on the Tick-Borne Pathogen Repertoire of Cattle Ticks in Ethiopia	RAS
Hornok et al. - 2014	2014	Tick	Rhipicephalus	Rhipicephalus spp.	cattle	Bacteria	Rickettsiaceae	Rickettsia	Rickettsia spp.	cPCR	gltA	25	5	NA	Ethiopia	Convenience	In_Tick	Influence of the Biotope on the Tick Infestation of Cattle and on the Tick-Borne Pathogen Repertoire of Cattle Ticks in Ethiopia	RAS
Hornok et al. - 2014	2014	Tick	Amblyomma	A. lepidum	cattle	Parasite	Theileriidae	Theileria	T. mutans	cPCR	18S/V4	2	0	NA	Ethiopia	Convenience	In_Tick	Influence of the Biotope on the Tick Infestation of Cattle and on the Tick-Borne Pathogen Repertoire of Cattle Ticks in Ethiopia	RAS
Hornok et al. - 2014	2014	Tick	Amblyomma	A. lepidum	cattle	Parasite	Theileriidae	Theileria	T. velifera	cPCR	18S/V4	2	0	NA	Ethiopia	Convenience	In_Tick	Influence of the Biotope on the Tick Infestation of Cattle and on the Tick-Borne Pathogen Repertoire of Cattle Ticks in Ethiopia	RAS
Hornok et al. - 2014	2014	Tick	Amblyomma	A. lepidum	cattle	Parasite	Theileriidae	Theileria	T. orientalis	cPCR	18S/V4	2	0	NA	Ethiopia	Convenience	In_Tick	Influence of the Biotope on the Tick Infestation of Cattle and on the Tick-Borne Pathogen Repertoire of Cattle Ticks in Ethiopia	RAS
Hornok et al. - 2014	2014	Tick	Amblyomma	A. lepidum	cattle	Parasite	Babesiidae	Babesia	B. caballi	cPCR	18S/V4	2	0	NA	Ethiopia	Convenience	In_Tick	Influence of the Biotope on the Tick Infestation of Cattle and on the Tick-Borne Pathogen Repertoire of Cattle Ticks in Ethiopia	RAS
Hornok et al. - 2014	2014	Tick	Amblyomma	A. lepidum	cattle	Bacteria	Coxiellaceae	Coxiella	C. burnetii	qPCR	IS1111	2	0	NA	Ethiopia	Convenience	In_Tick	Influence of the Biotope on the Tick Infestation of Cattle and on the Tick-Borne Pathogen Repertoire of Cattle Ticks in Ethiopia	RAS
Hornok et al. - 2014	2014	Tick	Amblyomma	A. lepidum	cattle	Bacteria	Rickettsiaceae	Rickettsia	Rickettsia spp.	cPCR	gltA	2	2	NA	Ethiopia	Convenience	In_Tick	Influence of the Biotope on the Tick Infestation of Cattle and on the Tick-Borne Pathogen Repertoire of Cattle Ticks in Ethiopia	RAS
Hornok et al. - 2016	2016	Tick	Amblyomma	A. variegatum	cattle	Bacteria	Anaplasmataceae	Ehrlichia	E. ruminantium	cPCR+sequencing	16S	7	1	2012	Ethiopia	Convenience	In_Tick	Molecular screening for Anaplasmataceae in ticks and tsetse flies from Ethiopia	RAS
Hornok et al. - 2016	2016	Tick	Amblyomma	A. variegatum	cattle	Bacteria	Anaplasmataceae	Anaplasma	A. marginale	cPCR+sequencing	16S	7	0	2012	Ethiopia	Convenience	In_Tick	Molecular screening for Anaplasmataceae in ticks and tsetse flies from Ethiopia	RAS
Hornok et al. - 2016	2016	Tick	Amblyomma	A. variegatum	cattle	Bacteria	Anaplasmataceae	Anaplasma	A. phagocytophilum	cPCR+sequencing	16S	7	0	2012	Ethiopia	Convenience	In_Tick	Molecular screening for Anaplasmataceae in ticks and tsetse flies from Ethiopia	RAS
Hornok et al. - 2016	2016	Tick	Amblyomma	A. cohaerens	cattle	Bacteria	Anaplasmataceae	Ehrlichia	E. ruminantium	cPCR+sequencing	16S	14	5	2012	Ethiopia	Convenience	In_Tick	Molecular screening for Anaplasmataceae in ticks and tsetse flies from Ethiopia	RAS
Hornok et al. - 2016	2016	Tick	Amblyomma	A. cohaerens	cattle	Bacteria	Anaplasmataceae	Anaplasma	A. marginale	cPCR+sequencing	16S	14	5	2012	Ethiopia	Convenience	In_Tick	Molecular screening for Anaplasmataceae in ticks and tsetse flies from Ethiopia	RAS
Hornok et al. - 2016	2016	Tick	Amblyomma	A. cohaerens	cattle	Bacteria	Anaplasmataceae	Anaplasma	A. phagocytophilum	cPCR+sequencing	16S	14	1	2012	Ethiopia	Convenience	In_Tick	Molecular screening for Anaplasmataceae in ticks and tsetse flies from Ethiopia	RAS
Horton et al. - 2016	2016	Tick	Amblyomma	A. lepidum	cattle	Bacteria	Rickettsiaceae	Rickettsia	Rickettsia spp.	qPCR	NA	51	14	2010	Djibouti	Convenience	Pooled_Tick	Evidence of Rickettsia and Orientia Infections among Abattoir Workers in Djibouti	RAS
Horton et al. - 2016	2016	Tick	Amblyomma	A. variegatum	cattle	Bacteria	Rickettsiaceae	Rickettsia	Rickettsia spp.	qPCR	NA	14	13	2010	Djibouti	Convenience	Pooled_Tick	Evidence of Rickettsia and Orientia Infections among Abattoir Workers in Djibouti	RAS
Horton et al. - 2016	2016	Tick	Hyalomma	H. marginatum	cattle	Bacteria	Rickettsiaceae	Rickettsia	Rickettsia spp.	qPCR	NA	94	4	2010	Djibouti	Convenience	Pooled_Tick	Evidence of Rickettsia and Orientia Infections among Abattoir Workers in Djibouti	RAS
Horton et al. - 2016	2016	Tick	Rhipicephalus	R. annulatus	cattle	Bacteria	Rickettsiaceae	Rickettsia	Rickettsia spp.	qPCR	NA	2	1	2010	Djibouti	Convenience	Pooled_Tick	Evidence of Rickettsia and Orientia Infections among Abattoir Workers in Djibouti	RAS
Horton et al. - 2016	2016	Tick	Amblyomma	A. lepidum	cattle	Bacteria	Rickettsiaceae	Rickettsia	R. africae	qPCR	NA	51	14	2010	Djibouti	Convenience	Pooled_Tick	Evidence of Rickettsia and Orientia Infections among Abattoir Workers in Djibouti	RAS
Horton et al. - 2016	2016	Tick	Amblyomma	A. variegatum	cattle	Bacteria	Rickettsiaceae	Rickettsia	R. africae	qPCR	NA	14	10	2010	Djibouti	Convenience	Pooled_Tick	Evidence of Rickettsia and Orientia Infections among Abattoir Workers in Djibouti	RAS
Horton et al. - 2016	2016	Tick	Hyalomma	H. marginatum	cattle	Bacteria	Rickettsiaceae	Rickettsia	R. africae	qPCR	NA	94	0	2010	Djibouti	Convenience	Pooled_Tick	Evidence of Rickettsia and Orientia Infections among Abattoir Workers in Djibouti	RAS
Horton et al. - 2016	2016	Tick	Rhipicephalus	R. annulatus	cattle	Bacteria	Rickettsiaceae	Rickettsia	R. africae	qPCR	NA	2	1	2010	Djibouti	Convenience	Pooled_Tick	Evidence of Rickettsia and Orientia Infections among Abattoir Workers in Djibouti	RAS
Hove et al. - 2018	2018	cattle				Bacteria	Anaplasmataceae	Anaplasma	A. marginale	qPCR	msp1	517	294	NA	South_Africa	Convenience	cattle_blood	Co-infections with multiple genotypes of Anaplasma marginale in cattle indicate pathogen diversity	RAS
Hove et al. - 2018	2018	cattle				Bacteria	Anaplasmataceae	Anaplasma	A. centrale	qPCR	groEL	517	89	NA	South_Africa	Convenience	cattle_blood	Co-infections with multiple genotypes of Anaplasma marginale in cattle indicate pathogen diversity	RAS
Hsi et al. - 2020	2020	Tick	Amblyomma	A. variegatum	cattle_goat	Bacteria	Rickettsiaceae	Rickettsia	Rickettsia spp.	cPCR	gltA/ompA/ompB	60	49	2016	Sao_Tome	Convenience	In_Tick	Seroepidemiological and molecular investigation of spotted fever group rickettsiae and Coxiella burnetii in Sao Tome Island: A One Health approach	RAS
Hsi et al. - 2020	2020	Tick	Amblyomma	A. variegatum	cattle_goat	Bacteria	Coxiellaceae	Coxiella	C. burnetii	cPCR	IS1111	60	0	2016	Sao_Tome	Convenience	In_Tick	Seroepidemiological and molecular investigation of spotted fever group rickettsiae and Coxiella burnetii in Sao Tome Island: A One Health approach	RAS
Hsi et al. - 2020	2020	Tick	Amblyomma	A. variegatum	cattle_goat	Bacteria	Coxiellaceae	Coxiella	Coxiella spp.	cPCR	16S	60	60	2016	Sao_Tome	Convenience	In_Tick	Seroepidemiological and molecular investigation of spotted fever group rickettsiae and Coxiella burnetii in Sao Tome Island: A One Health approach	RAS
Hsi et al. - 2020	2020	Tick	Amblyomma	A. astrion	cattle_goat	Bacteria	Rickettsiaceae	Rickettsia	Rickettsia spp.	cPCR	gltA/ompA/ompB	42	22	2012	Sao_Tome	Convenience	In_Tick	Seroepidemiological and molecular investigation of spotted fever group rickettsiae and Coxiella burnetii in Sao Tome Island: A One Health approach	RAS
Hsi et al. - 2020	2020	Tick	Amblyomma	A. astrion	cattle_goat	Bacteria	Coxiellaceae	Coxiella	C. burnetii	cPCR	IS1111	42	0	2012	Sao_Tome	Convenience	In_Tick	Seroepidemiological and molecular investigation of spotted fever group rickettsiae and Coxiella burnetii in Sao Tome Island: A One Health approach	RAS
Hsi et al. - 2020	2020	Tick	Amblyomma	A. astrion	cattle_goat	Bacteria	Coxiellaceae	Coxiella	Coxiella spp.	cPCR	16S	42	41	2012	Sao_Tome	Convenience	In_Tick	Seroepidemiological and molecular investigation of spotted fever group rickettsiae and Coxiella burnetii in Sao Tome Island: A One Health approach	RAS
Iweriebor et al. - 2017a	2017	Tick	Rhipicephalus	R. evertsi	cattle	Bacteria	Anaplasmataceae	Ehrlichia	Ehrlichia spp.	cPCR+sequencing	dsbA	160	0	2016	South_Africa	convenience	In_Tick	Genetic profiling for Anaplasma and Ehrlichia species in ticks collected in the Eastern Cape Province of South Africa	RAS
Iweriebor et al. - 2017a	2017	Tick	Rhipicephalus	R. sanguineus	cattle	Bacteria	Anaplasmataceae	Ehrlichia	E. canis	cPCR+sequencing	dsbA	70	3	2016	South_Africa	convenience	In_Tick	Genetic profiling for Anaplasma and Ehrlichia species in ticks collected in the Eastern Cape Province of South Africa	RAS
Iweriebor et al. - 2017a	2017	Tick	Rhipicephalus	R. appendiculatus	cattle	Bacteria	Anaplasmataceae	Ehrlichia	E. minasensis	cPCR+sequencing	dsbA	50	2	2016	South_Africa	convenience	In_Tick	Genetic profiling for Anaplasma and Ehrlichia species in ticks collected in the Eastern Cape Province of South Africa	RAS
Iweriebor et al. - 2017a	2017	Tick	Amblyomma	A. hebraeum	cattle	Bacteria	Anaplasmataceae	Ehrlichia	E. chaffeensis	cPCR+sequencing	dsbA	25	3	2016	South_Africa	convenience	In_Tick	Genetic profiling for Anaplasma and Ehrlichia species in ticks collected in the Eastern Cape Province of South Africa	RAS
Iweriebor et al. - 2017a	2017	Tick	Hyalomma	H. rufipes	cattle	Bacteria	Anaplasmataceae	Ehrlichia	Ehrlichia spp.	cPCR+sequencing	dsbA	8	0	2016	South_Africa	convenience	In_Tick	Genetic profiling for Anaplasma and Ehrlichia species in ticks collected in the Eastern Cape Province of South Africa	RAS
Iweriebor et al. - 2017a	2017	Tick	Rhipicephalus	R. evertsi	sheep	Bacteria	Anaplasmataceae	Ehrlichia	E. canis	cPCR+sequencing	dsbA	140	1	2016	South_Africa	convenience	In_Tick	Genetic profiling for Anaplasma and Ehrlichia species in ticks collected in the Eastern Cape Province of South Africa	RAS
Iweriebor et al. - 2017a	2017	Tick	Rhipicephalus	R. sanguineus	sheep	Bacteria	Anaplasmataceae	Ehrlichia	E. canis	cPCR+sequencing	dsbA	50	1	2016	South_Africa	convenience	In_Tick	Genetic profiling for Anaplasma and Ehrlichia species in ticks collected in the Eastern Cape Province of South Africa	RAS
Iweriebor et al. - 2017a	2017	Tick	Rhipicephalus	R. sanguineus	sheep	Bacteria	Anaplasmataceae	Ehrlichia	E. muris	cPCR+sequencing	dsbA	50	1	2016	South_Africa	convenience	In_Tick	Genetic profiling for Anaplasma and Ehrlichia species in ticks collected in the Eastern Cape Province of South Africa	RAS
Iweriebor et al. - 2017a	2017	Tick	Rhipicephalus	R. appendiculatus	sheep	Bacteria	Anaplasmataceae	Ehrlichia	E. muris	cPCR+sequencing	dsbA	30	1	2016	South_Africa	convenience	In_Tick	Genetic profiling for Anaplasma and Ehrlichia species in ticks collected in the Eastern Cape Province of South Africa	RAS
Iweriebor et al. - 2017a	2017	Tick	Amblyomma	A. hebraeum	sheep	Bacteria	Anaplasmataceae	Ehrlichia	E. chaffeensis	cPCR+sequencing	dsbA	15	3	2016	South_Africa	convenience	In_Tick	Genetic profiling for Anaplasma and Ehrlichia species in ticks collected in the Eastern Cape Province of South Africa	RAS
Iweriebor et al. - 2017a	2017	Tick	Amblyomma	A. hebraeum	sheep	Bacteria	Anaplasmataceae	Ehrlichia	E. canis	cPCR+sequencing	dsbA	15	1	2016	South_Africa	convenience	In_Tick	Genetic profiling for Anaplasma and Ehrlichia species in ticks collected in the Eastern Cape Province of South Africa	RAS
Iweriebor et al. - 2017a	2017	Tick	Hyalomma	H. rufipes	sheep	Bacteria	Anaplasmataceae	Ehrlichia	Ehrlichia spp.	cPCR	dsbA	12	0	2016	South_Africa	convenience	In_Tick	Genetic profiling for Anaplasma and Ehrlichia species in ticks collected in the Eastern Cape Province of South Africa	RAS
Iweriebor et al. - 2017a	2017	Tick	Rhipicephalus	R. evertsi	goat	Bacteria	Anaplasmataceae	Ehrlichia	Ehrlichia spp.	cPCR	dsbA	60	0	2016	South_Africa	convenience	In_Tick	Genetic profiling for Anaplasma and Ehrlichia species in ticks collected in the Eastern Cape Province of South Africa	RAS
Iweriebor et al. - 2017a	2017	Tick	Rhipicephalus	R. sanguineus	goat	Bacteria	Anaplasmataceae	Ehrlichia	Ehrlichia spp.	cPCR	dsbA	60	0	2016	South_Africa	convenience	In_Tick	Genetic profiling for Anaplasma and Ehrlichia species in ticks collected in the Eastern Cape Province of South Africa	RAS
Iweriebor et al. - 2017a	2017	Tick	Rhipicephalus	R. appendiculatus	goat	Bacteria	Anaplasmataceae	Ehrlichia	Ehrlichia spp.	cPCR	dsbA	40	0	2016	South_Africa	convenience	In_Tick	Genetic profiling for Anaplasma and Ehrlichia species in ticks collected in the Eastern Cape Province of South Africa	RAS
Iweriebor et al. - 2017a	2017	Tick	Amblyomma	A. hebraeum	goat	Bacteria	Anaplasmataceae	Ehrlichia	Ehrlichia spp.	cPCR	dsbA	10	0	2016	South_Africa	convenience	In_Tick	Genetic profiling for Anaplasma and Ehrlichia species in ticks collected in the Eastern Cape Province of South Africa	RAS
Iweriebor et al. - 2017a	2017	Tick	Hyalomma	H. rufipes	goat	Bacteria	Anaplasmataceae	Ehrlichia	Ehrlichia spp.	cPCR	dsbA	30	0	2016	South_Africa	convenience	In_Tick	Genetic profiling for Anaplasma and Ehrlichia species in ticks collected in the Eastern Cape Province of South Africa	RAS
Iweriebor et al. - 2017b	2017	Tick	Rhipicephalus	R. evasti evast	cattle	Bacteria	Rickettsiaceae	Rickettsia	Rickettsia spp.	cPCR	gltA	150	3	2016	South_Africa	convenience	In_Tick	Molecular screening of ticks for the presence of Rickettsia species: A public health concern	RAS
Iweriebor et al. - 2017b	2017	Tick	Rhipicephalus	R. sanguineus	cattle	Bacteria	Rickettsiaceae	Rickettsia	Rickettsia spp.	cPCR	gltA	70	3	2016	South_Africa	convenience	In_Tick	Molecular screening of ticks for the presence of Rickettsia species: A public health concern	RAS
Iweriebor et al. - 2017b	2017	Tick	Rhipicephalus	R. appendiculatus	cattle	Bacteria	Rickettsiaceae	Rickettsia	Rickettsia spp.	cPCR	gltA	50	0	2016	South_Africa	convenience	In_Tick	Molecular screening of ticks for the presence of Rickettsia species: A public health concern	RAS
Iweriebor et al. - 2017b	2017	Tick	Amblyomma	A. hebraeum	cattle	Bacteria	Rickettsiaceae	Rickettsia	Rickettsia spp.	cPCR	gltA	40	0	2016	South_Africa	convenience	In_Tick	Molecular screening of ticks for the presence of Rickettsia species: A public health concern	RAS
Iweriebor et al. - 2017b	2017	Tick	Hyalomma	H. rufipes	cattle	Bacteria	Rickettsiaceae	Rickettsia	Rickettsia spp.	cPCR	gltA	8	0	2016	South_Africa	convenience	In_Tick	Molecular screening of ticks for the presence of Rickettsia species: A public health concern	RAS
Iweriebor et al. - 2017b	2017	Tick	Rhipicephalus	R. evasti evast	sheep	Bacteria	Rickettsiaceae	Rickettsia	Rickettsia spp.	cPCR	gltA	140	0	2016	South_Africa	convenience	In_Tick	Molecular screening of ticks for the presence of Rickettsia species: A public health concern	RAS
Iweriebor et al. - 2017b	2017	Tick	Rhipicephalus	R. sanguineus	sheep	Bacteria	Rickettsiaceae	Rickettsia	Rickettsia spp.	cPCR	gltA	50	0	2016	South_Africa	convenience	In_Tick	Molecular screening of ticks for the presence of Rickettsia species: A public health concern	RAS
Iweriebor et al. - 2017b	2017	Tick	Rhipicephalus	R. appendiculatus	sheep	Bacteria	Rickettsiaceae	Rickettsia	Rickettsia spp.	cPCR	gltA	30	2	2016	South_Africa	convenience	In_Tick	Molecular screening of ticks for the presence of Rickettsia species: A public health concern	RAS
Iweriebor et al. - 2017b	2017	Tick	Amblyomma	A. hebraeum	sheep	Bacteria	Rickettsiaceae	Rickettsia	Rickettsia spp.	cPCR	gltA	20	0	2016	South_Africa	convenience	In_Tick	Molecular screening of ticks for the presence of Rickettsia species: A public health concern	RAS
Iweriebor et al. - 2017b	2017	Tick	Hyalomma	H. rufipes	sheep	Bacteria	Rickettsiaceae	Rickettsia	Rickettsia spp.	cPCR	gltA	12	0	2016	South_Africa	convenience	In_Tick	Molecular screening of ticks for the presence of Rickettsia species: A public health concern	RAS
Iweriebor et al. - 2017b	2017	Tick	Rhipicephalus	R. evasti evast	goat	Bacteria	Rickettsiaceae	Rickettsia	Rickettsia spp.	cPCR	gltA	60	0	2016	South_Africa	convenience	In_Tick	Molecular screening of ticks for the presence of Rickettsia species: A public health concern	RAS
Iweriebor et al. - 2017b	2017	Tick	Rhipicephalus	R. sanguineus	goat	Bacteria	Rickettsiaceae	Rickettsia	Rickettsia spp.	cPCR	gltA	60	0	2016	South_Africa	convenience	In_Tick	Molecular screening of ticks for the presence of Rickettsia species: A public health concern	RAS
Iweriebor et al. - 2017b	2017	Tick	Rhipicephalus	R. appendiculatus	goat	Bacteria	Rickettsiaceae	Rickettsia	Rickettsia spp.	cPCR	gltA	40	0	2016	South_Africa	convenience	In_Tick	Molecular screening of ticks for the presence of Rickettsia species: A public health concern	RAS
Iweriebor et al. - 2017b	2017	Tick	Amblyomma	A. hebraeum	goat	Bacteria	Rickettsiaceae	Rickettsia	Rickettsia spp.	cPCR	gltA	30	0	2016	South_Africa	convenience	In_Tick	Molecular screening of ticks for the presence of Rickettsia species: A public health concern	RAS
Iweriebor et al. - 2017b	2017	Tick	Hyalomma	H. rufipes	goat	Bacteria	Rickettsiaceae	Rickettsia	Rickettsia spp.	cPCR	gltA	30	0	2016	South_Africa	convenience	In_Tick	Molecular screening of ticks for the presence of Rickettsia species: A public health concern	RAS
Iweriebor et al. - 2020	2020	Tick	Rhipicephalus	R. evertsi	cattle	Bacteria	Rickettsiaceae	Rickettsia	Rickettsia spp.	cPCR	gltA/ompA/ompB	77	5	2017_2018	South_Africa	convenience	In_Tick	Rickettsia africae an Agent of African Tick Bite Fever in Ticks Collected from Domestic Animals in Eastern Cape, South Africa	RAS
Iweriebor et al. - 2020	2020	Tick	Amblyomma	A. hebraeum	cattle	Bacteria	Rickettsiaceae	Rickettsia	Rickettsia spp.	cPCR	gltA/ompA/ompB	170	25	2017_2018	South_Africa	convenience	In_Tick	Rickettsia africae an Agent of African Tick Bite Fever in Ticks Collected from Domestic Animals in Eastern Cape, South Africa	RAS
Iweriebor et al. - 2020	2020	Tick	Rhipicephalus	R. microplus	cattle	Bacteria	Rickettsiaceae	Rickettsia	Rickettsia spp.	cPCR	gltA/ompA/ompB	27	0	2017_2018	South_Africa	convenience	In_Tick	Rickettsia africae an Agent of African Tick Bite Fever in Ticks Collected from Domestic Animals in Eastern Cape, South Africa	RAS
Iweriebor et al. - 2020	2020	Tick	Rhipicephalus	R. appendiculatus	cattle	Bacteria	Rickettsiaceae	Rickettsia	Rickettsia spp.	cPCR	gltA/ompA/ompB	94	3	2017_2018	South_Africa	convenience	In_Tick	Rickettsia africae an Agent of African Tick Bite Fever in Ticks Collected from Domestic Animals in Eastern Cape, South Africa	RAS
Iweriebor et al. - 2020	2020	Tick	Rhipicephalus	R. simus	cattle	Bacteria	Rickettsiaceae	Rickettsia	Rickettsia spp.	cPCR	gltA/ompA/ompB	67	0	2017_2018	South_Africa	convenience	In_Tick	Rickettsia africae an Agent of African Tick Bite Fever in Ticks Collected from Domestic Animals in Eastern Cape, South Africa	RAS
Iweriebor et al. - 2020	2020	Tick	Hyalomma	H. truncatum	cattle	Bacteria	Rickettsiaceae	Rickettsia	Rickettsia spp.	cPCR	gltA/ompA/ompB	55	0	2017_2018	South_Africa	convenience	In_Tick	Rickettsia africae an Agent of African Tick Bite Fever in Ticks Collected from Domestic Animals in Eastern Cape, South Africa	RAS
Iweriebor et al. - 2020	2020	Tick	Amblyomma	A. hebraeum	goat	Bacteria	Rickettsiaceae	Rickettsia	Rickettsia spp.	cPCR	gltA/ompA/ompB	133	12	2017_2018	South_Africa	convenience	In_Tick	Rickettsia africae an Agent of African Tick Bite Fever in Ticks Collected from Domestic Animals in Eastern Cape, South Africa	RAS
Iweriebor et al. - 2020	2020	Tick	Rhipicephalus	R. microplus	goat	Bacteria	Rickettsiaceae	Rickettsia	Rickettsia spp.	cPCR	gltA/ompA/ompB	79	0	2017_2018	South_Africa	convenience	In_Tick	Rickettsia africae an Agent of African Tick Bite Fever in Ticks Collected from Domestic Animals in Eastern Cape, South Africa	RAS
Iweriebor et al. - 2020	2020	Tick	Rhipicephalus	R. simus	goat	Bacteria	Rickettsiaceae	Rickettsia	Rickettsia spp.	cPCR	gltA/ompA/ompB	24	0	2017_2018	South_Africa	convenience	In_Tick	Rickettsia africae an Agent of African Tick Bite Fever in Ticks Collected from Domestic Animals in Eastern Cape, South Africa	RAS
Iweriebor et al. - 2020	2020	Tick	Hyalomma	H. truncatum	goat	Bacteria	Rickettsiaceae	Rickettsia	Rickettsia spp.	cPCR	gltA/ompA/ompB	20	0	2017_2018	South_Africa	convenience	In_Tick	Rickettsia africae an Agent of African Tick Bite Fever in Ticks Collected from Domestic Animals in Eastern Cape, South Africa	RAS
Iweriebor et al. - 2020	2020	Tick	Rhipicephalus	R. appendiculatus	goat	Bacteria	Rickettsiaceae	Rickettsia	Rickettsia spp.	cPCR	gltA/ompA/ompB	62	2	2017_2018	South_Africa	convenience	In_Tick	Rickettsia africae an Agent of African Tick Bite Fever in Ticks Collected from Domestic Animals in Eastern Cape, South Africa	RAS
Iweriebor et al. - 2020	2020	Tick	Rhipicephalus	R. evertsi	sheep	Bacteria	Rickettsiaceae	Rickettsia	Rickettsia spp.	cPCR	gltA/ompA/ompB	9	9	2017_2018	South_Africa	convenience	In_Tick	Rickettsia africae an Agent of African Tick Bite Fever in Ticks Collected from Domestic Animals in Eastern Cape, South Africa	RAS
Iweriebor et al. - 2020	2020	Tick	Amblyomma	A. hebraeum	sheep	Bacteria	Rickettsiaceae	Rickettsia	Rickettsia spp.	cPCR	gltA/ompA/ompB	65	4	2017_2018	South_Africa	convenience	In_Tick	Rickettsia africae an Agent of African Tick Bite Fever in Ticks Collected from Domestic Animals in Eastern Cape, South Africa	RAS
Iweriebor et al. - 2020	2020	Tick	Rhipicephalus	R. microplus	sheep	Bacteria	Rickettsiaceae	Rickettsia	Rickettsia spp.	cPCR	gltA/ompA/ompB	27	0	2017_2018	South_Africa	convenience	In_Tick	Rickettsia africae an Agent of African Tick Bite Fever in Ticks Collected from Domestic Animals in Eastern Cape, South Africa	RAS
Iweriebor et al. - 2020	2020	Tick	Rhipicephalus	R. simus	sheep	Bacteria	Rickettsiaceae	Rickettsia	Rickettsia spp.	cPCR	gltA/ompA/ompB	21	0	2017_2018	South_Africa	convenience	In_Tick	Rickettsia africae an Agent of African Tick Bite Fever in Ticks Collected from Domestic Animals in Eastern Cape, South Africa	RAS
Iweriebor et al. - 2020	2020	Tick	Hyalomma	H. truncatum	sheep	Bacteria	Rickettsiaceae	Rickettsia	Rickettsia spp.	cPCR	gltA/ompA/ompB	18	0	2017_2018	South_Africa	convenience	In_Tick	Rickettsia africae an Agent of African Tick Bite Fever in Ticks Collected from Domestic Animals in Eastern Cape, South Africa	RAS
Iweriebor et al. - 2022	2022	Tick	Rhipicephalus	R. evertsi	cattle	Parasite	Theileriidae	Theileria	T. orientalis	nPCR	18S	86	4	2017_2019	South_Africa	convenience	In_Tick	Emergence of Theileria species in ticks from free-ranging domestic animals in Raymond Mhlaba local municipality, South Africa	RAS
Iweriebor et al. - 2022	2022	Tick	Rhipicephalus	R. microplus	cattle	Parasite	Theileriidae	Theileria	Theileria spp.	nPCR	18S	131	1	2017_2019	South_Africa	convenience	In_Tick	Emergence of Theileria species in ticks from free-ranging domestic animals in Raymond Mhlaba local municipality, South Africa	RAS
Iweriebor et al. - 2022	2022	Tick	Rhipicephalus	R. microplus	cattle	Parasite	Theileriidae	Theileria	T. velifera	nPCR	18S	131	3	2017_2019	South_Africa	convenience	In_Tick	Emergence of Theileria species in ticks from free-ranging domestic animals in Raymond Mhlaba local municipality, South Africa	RAS
Iweriebor et al. - 2022	2022	Tick	Rhipicephalus	R. microplus	goat	Parasite	Theileriidae	Theileria	T. orientalis	nPCR	18S	131	1	2017_2019	South_Africa	convenience	In_Tick	Emergence of Theileria species in ticks from free-ranging domestic animals in Raymond Mhlaba local municipality, South Africa	RAS
Iweriebor et al. - 2022	2022	Tick	Rhipicephalus	R. microplus	sheep	Parasite	Theileriidae	Theileria	T. orientalis	nPCR	18S	131	1	2017_2019	South_Africa	convenience	In_Tick	Emergence of Theileria species in ticks from free-ranging domestic animals in Raymond Mhlaba local municipality, South Africa	RAS
Jongejan et al. - 2020	2020	Tick	Amblyomma/Rhipicephalus	Amblyomma/Rhipicephalus spp.	goat	Bacteria	Anaplasmataceae	Ehrlichia	E. ruminantium	RLB	16S	91	20	2013	South_Africa	convenience	In_Tick	Amblyomma hebraeum is the predominant tick species on goats in the Mnisi Community Area of Mpumalanga Province South Africa and is co‑infected with Ehrlichia ruminantium and Rickettsia africae	RAS
Jongejan et al. - 2020	2020	Tick	Amblyomma/Rhipicephalus	Amblyomma/Rhipicephalus spp.	goat	Bacteria	Rickettsiaceae	Rickettsia	R. africae	RLB	16S	91	17	2013	South_Africa	convenience	In_Tick	Amblyomma hebraeum is the predominant tick species on goats in the Mnisi Community Area of Mpumalanga Province South Africa and is co‑infected with Ehrlichia ruminantium and Rickettsia africae	RAS
Jongejan et al. - 2020	2020	Tick	Amblyomma/Rhipicephalus	Amblyomma/Rhipicephalus spp.	goat	Bacteria	Anaplasmataceae	Ehrlichia	E. ruminantium	RLB	16S	87	11	2014	South_Africa	convenience	In_Tick	Amblyomma hebraeum is the predominant tick species on goats in the Mnisi Community Area of Mpumalanga Province South Africa and is co‑infected with Ehrlichia ruminantium and Rickettsia africae	RAS
Jongejan et al. - 2020	2020	Tick	Amblyomma/Rhipicephalus	Amblyomma/Rhipicephalus spp.	goat	Bacteria	Rickettsiaceae	Rickettsia	R. africae	RLB	16S	87	11	2014	South_Africa	convenience	In_Tick	Amblyomma hebraeum is the predominant tick species on goats in the Mnisi Community Area of Mpumalanga Province South Africa and is co‑infected with Ehrlichia ruminantium and Rickettsia africae	RAS
Jongejan et al. - 2020	2020	Tick	Amblyomma/Rhipicephalus	Amblyomma/Rhipicephalus spp.	goat	Bacteria	Anaplasmataceae	Ehrlichia	E. ruminantium	RLB	16S	34	6	2013	South_Africa	convenience	Pooled_Tick	Amblyomma hebraeum is the predominant tick species on goats in the Mnisi Community Area of Mpumalanga Province South Africa and is co‑infected with Ehrlichia ruminantium and Rickettsia africae	RAS
Jongejan et al. - 2020	2020	Tick	Amblyomma/Rhipicephalus	Amblyomma/Rhipicephalus spp.	goat	Bacteria	Rickettsiaceae	Rickettsia	R. africae	RLB	16S	34	8	2013	South_Africa	convenience	Pooled_Tick	Amblyomma hebraeum is the predominant tick species on goats in the Mnisi Community Area of Mpumalanga Province South Africa and is co‑infected with Ehrlichia ruminantium and Rickettsia africae	RAS
Jongejan et al. - 2020	2020	Tick	Amblyomma/Rhipicephalus	Amblyomma/Rhipicephalus spp.	goat	Bacteria	Anaplasmataceae	Ehrlichia	E. ruminantium	RLB	16S	33	13	2014	South_Africa	convenience	Pooled_Tick	Amblyomma hebraeum is the predominant tick species on goats in the Mnisi Community Area of Mpumalanga Province South Africa and is co‑infected with Ehrlichia ruminantium and Rickettsia africae	RAS
Jongejan et al. - 2020	2020	Tick	Amblyomma/Rhipicephalus	Amblyomma/Rhipicephalus spp.	goat	Bacteria	Rickettsiaceae	Rickettsia	R. africae	RLB	16S	33	18	2014	South_Africa	convenience	Pooled_Tick	Amblyomma hebraeum is the predominant tick species on goats in the Mnisi Community Area of Mpumalanga Province South Africa and is co‑infected with Ehrlichia ruminantium and Rickettsia africae	RAS
Kabi et al. - 2014	2014	cattle				Parasite	Theileriidae	Theileria	T. parva	nPCR	p104	925	248	2011_2012	Uganda	Convenience	cattle_blood	Geographic distribution of non-clinical Theileria parva infection among indigenous cattle populations in contrasting agro-ecological zones of Uganda: implications for control strategies	RAS
Kajihara et al. - 2021	2021	Tick	Hyalomma	H. marginatum	cattle	Virus	Nairoviridae	Orthonairovirus	CCHFV	nRT_PCR	NA	25	1	NA	Zambia	convenience	In_Tick	Serologic and molecular evidence for circulation of Crimean-Congo hemorrhagic fever virus in ticks and cattle in Zambia	RAS
Kajihara et al. - 2021	2021	Tick	Hyalomma	H. truncatum	cattle	Virus	Nairoviridae	Orthonairovirus	CCHFV	nRT_PCR	NA	259	10	NA	Zambia	convenience	In_Tick	Serologic and molecular evidence for circulation of Crimean-Congo hemorrhagic fever virus in ticks and cattle in Zambia	RAS
Kajihara et al. - 2021	2021	Tick	Hyalomma	Hyalomma spp.	cattle	Virus	Nairoviridae	Orthonairovirus	CCHFV	nRT_PCR	NA	6	0	NA	Zambia	convenience	In_Tick	Serologic and molecular evidence for circulation of Crimean-Congo hemorrhagic fever virus in ticks and cattle in Zambia	RAS
Kajihara et al. - 2021	2021	cattle				Virus	Nairoviridae	Orthonairovirus	CCHFV	nRT_PCR	NA	526	0	2012_2018	Zambia	convenience	cattle_blood	Serologic and molecular evidence for circulation of Crimean-Congo hemorrhagic fever virus in ticks and cattle in Zambia	RAS
Kamani et al. - 2022a	2022	cattle				Bacteria	Anaplasmataceae	Anaplasma	Anaplasma spp.	cPCR	16S	275	135	2021	Nigeria	Convenience	cattle_blood	Molecular detection and genetic characterization of Anaplasma marginale and Anaplasma platys in cattle in Nigeria	RAS
Kamani et al. - 2022a	2022	cattle				Bacteria	Anaplasmataceae	Anaplasma	A. marginale	cPCR	msp2	275	21	2021	Nigeria	Convenience	cattle_blood	Molecular detection and genetic characterization of Anaplasma marginale and Anaplasma platys in cattle in Nigeria	RAS
Kamani et al. - 2022a	2022	cattle				Bacteria	Anaplasmataceae	Anaplasma	A. marginale	cPCR	msp4	275	31	2021	Nigeria	Convenience	cattle_blood	Molecular detection and genetic characterization of Anaplasma marginale and Anaplasma platys in cattle in Nigeria	RAS
Kamani et al. - 2022a	2022	cattle				Bacteria	Anaplasmataceae	Anaplasma	A. platys-like	cPCR	16S	275	27	2021	Nigeria	Convenience	cattle_blood	Molecular detection and genetic characterization of Anaplasma marginale and Anaplasma platys in cattle in Nigeria	RAS
Kamani et al. - 2022a	2022	cattle				Bacteria	Anaplasmataceae	Anaplasma	A. platys-like	cPCR	groEL	275	62	2021	Nigeria	Convenience	cattle_blood	Molecular detection and genetic characterization of Anaplasma marginale and Anaplasma platys in cattle in Nigeria	RAS
Kamani et al. - 2022b	2022	cattle				Bacteria	Anaplasmataceae	Anaplasma	A. marginale	cPCR	msp5	582	38	2021_2022	Nigeria	Convenience	cattle_blood	Nucleotide sequence types (ntSTs) of Anaplasma marginale in cattle in Nigeria based on the major surface protein 5 (msp5) gene	RAS
Kamani et al. - 2023	2023	cattle				Parasite	Theileriidae	Theileria	Theileria spp.	cPCR	18S	522	269	2021_2023	Nigeria	Convenience	cattle_blood	Molecular detection of Theileria annulata, Theileria mutans and Theileria velifera but no evidence of Theileria parva infected or vaccinated cattle in Nigeria despite extensive transboundary migrations	RAS
Keller et al. - 2016	2016	Tick	Amblyomma	A. variegatum	cattle	Bacteria	Rickettsiaceae	Rickettsia	R. africae	qPCR	ompB	48	37	2011	Madagascar	Systematic	In_Tick	High detection rate of Rickettsia africae in Amblyomma variegatum but low prevalence of anti-rickettsial antibodies in healthy pregnant women in Madagascar	RAS
Keller et al. - 2016	2016	Tick	Amblyomma	A. variegatum	cattle	Bacteria	Rickettsiaceae	Rickettsia	R. africae	qPCR	ompB	63	59	2012	Madagascar	Systematic	In_Tick	High detection rate of Rickettsia africae in Amblyomma variegatum but low prevalence of anti-rickettsial antibodies in healthy pregnant women in Madagascar	RAS
Kerario et al. - 2017	2017	cattle				Parasite	Theileriidae	Theileria	T. parva	nPCR	p104	648	92	2015	Tanzania	convenience	cattle_blood	Prevalence and risk factors associated with Theileria parva infection in cattle in three regions of Tanzania	RAS
Kim et al. - 2018	2018	Tick	Amblyomma/Rhipicephalus	Amblyomma/Rhipicephalus spp.	cattle	Bacteria	Anaplasmataceae	Anaplasma	Anaplasma spp.	cPCR	16S	203	1	2012	Tanzania	Convenience	In_Tick	Prevalence of Tick-Borne Pathogens from Ticks Collected from Cattle and Wild Animals in Tanzania in 2012	RAS
Kim et al. - 2018	2018	Tick	Amblyomma/Rhipicephalus	Amblyomma/Rhipicephalus spp.	cattle	Bacteria	Anaplasmataceae	Ehrlichia	Ehrlichia spp.	cPCR	16S	203	3	2012	Tanzania	Convenience	In_Tick	Prevalence of Tick-Borne Pathogens from Ticks Collected from Cattle and Wild Animals in Tanzania in 2012	RAS
Kim et al. - 2018	2018	Tick	Amblyomma/Rhipicephalus	Amblyomma/Rhipicephalus spp.	cattle	Parasite	Babesiidae	Babesia	Babesia spp.	cPCR	18S	203	8	2012	Tanzania	Convenience	In_Tick	Prevalence of Tick-Borne Pathogens from Ticks Collected from Cattle and Wild Animals in Tanzania in 2012	RAS
Kim et al. - 2018	2018	Tick	Amblyomma/Rhipicephalus	Amblyomma/Rhipicephalus spp.	cattle	Parasite	Theileriidae	Theileria	Theileria spp.	cPCR	18S	203	10	2012	Tanzania	Convenience	In_Tick	Prevalence of Tick-Borne Pathogens from Ticks Collected from Cattle and Wild Animals in Tanzania in 2012	RAS
Kim et al. - 2018	2018	Tick	Amblyomma/Rhipicephalus	Amblyomma/Rhipicephalus spp.	cattle	Bacteria	Rickettsiaceae	Rickettsia	Rickettsia spp.	cPCR	17 kDa	203	128	2012	Tanzania	Convenience	In_Tick	Prevalence of Tick-Borne Pathogens from Ticks Collected from Cattle and Wild Animals in Tanzania in 2012	RAS
Kim et al. - 2018	2018	Tick	Amblyomma/Rhipicephalus	Amblyomma/Rhipicephalus spp.	cattle	Bacteria	Coxiellaceae	Coxiella	Coxiella spp.	cPCR	htpB	203	0	2012	Tanzania	Convenience	In_Tick	Prevalence of Tick-Borne Pathogens from Ticks Collected from Cattle and Wild Animals in Tanzania in 2012	RAS
Kim et al. - 2018	2018	Tick	Amblyomma/Rhipicephalus	Amblyomma/Rhipicephalus spp.	cattle	Bacteria	Spirochaetaceae	Borrelia	Borrelia spp.	cPCR	flaB	203	0	2012	Tanzania	Convenience	In_Tick	Prevalence of Tick-Borne Pathogens from Ticks Collected from Cattle and Wild Animals in Tanzania in 2012	RAS
Kimaro et al. - 2017	2017	Tick	NA	NA	cattle	Parasite	Theileriidae	Theileria	T. parva	nPCR	p104	181	18	2015	Tanzania	convenience	In_Tick	Seasonal occurrence of Theileria parva infection and management practices amongst Maasai pastoralist communities in Monduli District, Northern Tanzania	RAS
Kimaro et al. - 2017	2017	cattle				Parasite	Theileriidae	Theileria	T. parva	nPCR	p104	480	264	2015	Tanzania	convenience	cattle_blood	Seasonal occurrence of Theileria parva infection and management practices amongst Maasai pastoralist communities in Monduli District, Northern Tanzania	RAS
Kisten et al. - 2021	2021	Tick	Amblyomma	A. hebraeum	cattle	Bacteria	Rickettsiaceae	Rickettsia	R. africae	Metagenomic	16S	5	3	2018	South_Africa	Convenience	In_Tick	A Pilot Study on the Microbiome of Amblyomma hebraeum Tick Stages Infected and Non-Infected with Rickettsia africae	RAS
Kisten et al. - 2021	2021	Tick	Amblyomma	A. hebraeum	cattle	Bacteria	Rickettsiaceae	Rickettsia	R. africae	Metagenomic	16S	9	5	2019	South_Africa	Convenience	In_Tick	A Pilot Study on the Microbiome of Amblyomma hebraeum Tick Stages Infected and Non-Infected with Rickettsia africae	RAS
Kobayashi et al. - 2017	2017	Tick	Amblyomma	A. variegatum	cattle	Virus	Nairoviridae	Orthonairovirus	DUGV	RT_PCR	NA	25	1	2015	Ghana	convenience	Pooled_Tick	Detection of a novel putative phlebovirus and first isolation of Dugbe virus from ticks in Accra, Ghana	RAS
Kobayashi et al. - 2017	2017	Tick	Amblyomma	A. variegatum	cattle	Virus	Nairoviridae	Nairovirus	Nairovirus	RT_PCR	NA	25	1	2015	Ghana	convenience	Pooled_Tick	Detection of a novel putative phlebovirus and first isolation of Dugbe virus from ticks in Accra, Ghana	RAS
Kobayashi et al. - 2017	2017	Tick	Amblyomma	Amblyomma spp.	cattle	Virus	Nairoviridae	Nairovirus	Nairovirus	RT_PCR	NA	4	0	2015	Ghana	convenience	Pooled_Tick	Detection of a novel putative phlebovirus and first isolation of Dugbe virus from ticks in Accra, Ghana	RAS
Kobayashi et al. - 2017	2017	Tick	Rhipicephalus	Rhipicephalus spp.	cattle	Virus	Nairoviridae	Nairovirus	Nairovirus	RT_PCR	NA	1	0	2015	Ghana	convenience	Pooled_Tick	Detection of a novel putative phlebovirus and first isolation of Dugbe virus from ticks in Accra, Ghana	RAS
Kobayashi et al. - 2017	2017	Tick	Amblyomma	A. variegatum	cattle	Virus	Bunyaviridae	Phlebovirus	Phlebovirus	RT_PCR	NA	25	0	2015	Ghana	convenience	Pooled_Tick	Detection of a novel putative phlebovirus and first isolation of Dugbe virus from ticks in Accra, Ghana	RAS
Kobayashi et al. - 2017	2017	Tick	Amblyomma	Amblyomma spp.	cattle	Virus	Bunyaviridae	Phlebovirus	Phlebovirus	RT_PCR	NA	4	0	2015	Ghana	convenience	Pooled_Tick	Detection of a novel putative phlebovirus and first isolation of Dugbe virus from ticks in Accra, Ghana	RAS
Kobayashi et al. - 2017	2017	Tick	Rhipicephalus	Rhipicephalus spp.	cattle	Virus	Bunyaviridae	Phlebovirus	Phlebovirus	RT_PCR	NA	1	0	2015	Ghana	convenience	Pooled_Tick	Detection of a novel putative phlebovirus and first isolation of Dugbe virus from ticks in Accra, Ghana	RAS
Koka et al. - 2017	2017	Tick	NA	NA	cattle	Bacteria	Rickettsiaceae	Rickettsia	R. africae	cPCR	gltA	380	119	2006_2011	Kenya	convenience	Pooled_Tick	The Detection of Spotted Fever Group Rickettsia DNA in Tick Samples From Pastoral Communities in Kenya	RAS
Koka et al. - 2017	2017	Tick	NA	NA	sheep	Bacteria	Rickettsiaceae	Rickettsia	R. africae	cPCR	gltA	380	63	2006_2011	Kenya	convenience	Pooled_Tick	The Detection of Spotted Fever Group Rickettsia DNA in Tick Samples From Pastoral Communities in Kenya	RAS
Koka et al. - 2017	2017	Tick	NA	NA	goat	Bacteria	Rickettsiaceae	Rickettsia	R. africae	cPCR	gltA	380	52	2006_2011	Kenya	convenience	Pooled_Tick	The Detection of Spotted Fever Group Rickettsia DNA in Tick Samples From Pastoral Communities in Kenya	RAS
Koka et al. - 2018	2018	Tick	Amblyomma/Rhipicephlus/Hyalomma	Amblyomma/Rhipicephlus/Hyalomma spp	cattle	Bacteria	Coxiellaceae	Coxiella	C. burnetii	cPCR	IS1111	153	7	2006_2011	Kenya	convenience	Pooled_Tick	Coxiella burnetii Detected in Tick Samples from Pastoral Communities in Kenya	RAS
Koka et al. - 2018	2018	Tick	Amblyomma/Rhipicephlus/Hyalomma	Amblyomma/Rhipicephlus/Hyalomma spp	goat	Bacteria	Coxiellaceae	Coxiella	C. burnetii	cPCR	IS1111	131	7	2006_2011	Kenya	convenience	Pooled_Tick	Coxiella burnetii Detected in Tick Samples from Pastoral Communities in Kenya	RAS
Koka et al. - 2018	2018	Tick	Amblyomma/Rhipicephlus/Hyalomma	Amblyomma/Rhipicephlus/Hyalomma spp	sheep	Bacteria	Coxiellaceae	Coxiella	C. burnetii	cPCR	IS1111	66	7	2006_2011	Kenya	convenience	Pooled_Tick	Coxiella burnetii Detected in Tick Samples from Pastoral Communities in Kenya	RAS
Kolo et al. - 2020	2020	Human				Bacteria	Anaplasmataceae	Anaplasma	A. phagocytophilum	qPCR	msp2	74	8	NA	South_Africa	Convenience	Hum_blood	Anaplasma phagocytophilum and Other Anaplasma spp. in Various Hosts in the Mnisi Community, Mpumalanga Province, South Africa	RAS
Kolo et al. - 2020	2020	cattle				Bacteria	Anaplasmataceae	Anaplasma	A. phagocytophilum	qPCR	msp2	100	10	2013	South_Africa	Convenience	cattle_blood	Anaplasma phagocytophilum and Other Anaplasma spp. in Various Hosts in the Mnisi Community, Mpumalanga Province, South Africa	RAS
Kumsa et al. - 2015	2015	Tick	Amblyomma	A. cohaerens	cattle	Bacteria	Coxiellaceae	Coxiella	C. burnetii	qPCR	COX	128	4	2011_2014	Ethiopia	Convenience	In_Tick	Occurrence and Genotyping of Coxiella burnetii in Ixodid Ticks in Oromia, Ethiopia	RAS
Kumsa et al. - 2015	2015	Tick	Amblyomma	A. gemma	cattle	Bacteria	Coxiellaceae	Coxiella	C. burnetii	qPCR	COX	49	14	2011_2014	Ethiopia	Convenience	In_Tick	Occurrence and Genotyping of Coxiella burnetii in Ixodid Ticks in Oromia, Ethiopia	RAS
Kumsa et al. - 2015	2015	Tick	Amblyomma	A. lepidum	cattle	Bacteria	Coxiellaceae	Coxiella	C. burnetii	qPCR	COX	2	0	2011_2014	Ethiopia	Convenience	In_Tick	Occurrence and Genotyping of Coxiella burnetii in Ixodid Ticks in Oromia, Ethiopia	RAS
Kumsa et al. - 2015	2015	Tick	Amblyomma	A. variegatum	cattle	Bacteria	Coxiellaceae	Coxiella	C. burnetii	qPCR	COX	60	2	2011_2014	Ethiopia	Convenience	In_Tick	Occurrence and Genotyping of Coxiella burnetii in Ixodid Ticks in Oromia, Ethiopia	RAS
Kumsa et al. - 2015	2015	Tick	Rhipicephalus	R. decoloratus	cattle	Bacteria	Coxiellaceae	Coxiella	C. burnetii	qPCR	COX	149	1	2011_2014	Ethiopia	Convenience	In_Tick	Occurrence and Genotyping of Coxiella burnetii in Ixodid Ticks in Oromia, Ethiopia	RAS
Kumsa et al. - 2015	2015	Tick	Rhipicephalus	R. praetextatus	cattle	Bacteria	Coxiellaceae	Coxiella	C. burnetii	qPCR	COX	51	1	2011_2014	Ethiopia	Convenience	In_Tick	Occurrence and Genotyping of Coxiella burnetii in Ixodid Ticks in Oromia, Ethiopia	RAS
Kumsa et al. - 2015	2015	Tick	Rhipicephalus	R. pulchellus	cattle	Bacteria	Coxiellaceae	Coxiella	C. burnetii	qPCR	COX	124	31	2011_2014	Ethiopia	Convenience	In_Tick	Occurrence and Genotyping of Coxiella burnetii in Ixodid Ticks in Oromia, Ethiopia	RAS
Kumsa et al. - 2015	2015	Tick	Hyalomma	H. rufipes	cattle	Bacteria	Coxiellaceae	Coxiella	C. burnetii	qPCR	COX	14	1	2011_2014	Ethiopia	Convenience	In_Tick	Occurrence and Genotyping of Coxiella burnetii in Ixodid Ticks in Oromia, Ethiopia	RAS
Kumsa et al. - 2015	2015	Tick	Hyalomma	H. truncatum	cattle	Bacteria	Coxiellaceae	Coxiella	C. burnetii	qPCR	COX	53	0	2011_2014	Ethiopia	Convenience	In_Tick	Occurrence and Genotyping of Coxiella burnetii in Ixodid Ticks in Oromia, Ethiopia	RAS
Kumsa et al. - 2015	2015	Tick	Amblyomma	A. cohaerens	sheep	Bacteria	Coxiellaceae	Coxiella	C. burnetii	qPCR	COX	13	0	2011_2014	Ethiopia	Convenience	In_Tick	Occurrence and Genotyping of Coxiella burnetii in Ixodid Ticks in Oromia, Ethiopia	RAS
Kumsa et al. - 2015	2015	Tick	Amblyomma	A. variegatum	sheep	Bacteria	Coxiellaceae	Coxiella	C. burnetii	qPCR	COX	2	0	2011_2014	Ethiopia	Convenience	In_Tick	Occurrence and Genotyping of Coxiella burnetii in Ixodid Ticks in Oromia, Ethiopia	RAS
Kumsa et al. - 2015	2015	Tick	Rhipicephalus	R. decoloratus	sheep	Bacteria	Coxiellaceae	Coxiella	C. burnetii	qPCR	COX	4	0	2011_2014	Ethiopia	Convenience	In_Tick	Occurrence and Genotyping of Coxiella burnetii in Ixodid Ticks in Oromia, Ethiopia	RAS
Kumsa et al. - 2015	2015	Tick	Rhipicephalus	R. praetextatus	sheep	Bacteria	Coxiellaceae	Coxiella	C. burnetii	qPCR	COX	12	0	2011_2014	Ethiopia	Convenience	In_Tick	Occurrence and Genotyping of Coxiella burnetii in Ixodid Ticks in Oromia, Ethiopia	RAS
Laisser et al. - 2014	2014	cattle				Parasite	Theileriidae	Theileria	T. parva	nPCR	p104	354	98	NA	Tanzania	Convenience	cattle_blood	Tick burden and prevalence of Theileria parva infection in Tarimezebu cattle in the lake zone of Tanzania	RAS
Lorusso et al. - 2016	2016	cattle				Parasite	Theileriidae	Theileria	T. mutans	RLB	18S/V4	704	435	2008	Nigeria	Convenience	cattle_blood	Tick-borne pathogens of zoonotic and veterinary importance in Nigerian cattle	RAS
Lorusso et al. - 2016	2016	cattle				Parasite	Theileriidae	Theileria	T. velifera	RLB	18S/V4	704	348	2008	Nigeria	Convenience	cattle_blood	Tick-borne pathogens of zoonotic and veterinary importance in Nigerian cattle	RAS
Lorusso et al. - 2016	2016	cattle				Parasite	Theileriidae	Theileria	T. taurotragi	RLB	18S/V4	704	260	2008	Nigeria	Convenience	cattle_blood	Tick-borne pathogens of zoonotic and veterinary importance in Nigerian cattle	RAS
Lorusso et al. - 2016	2016	cattle				Bacteria	Anaplasmataceae	Anaplasma	A. marginale	RLB	16S/V1	704	268	2008	Nigeria	Convenience	cattle_blood	Tick-borne pathogens of zoonotic and veterinary importance in Nigerian cattle	RAS
Lorusso et al. - 2016	2016	cattle				Bacteria	Anaplasmataceae	Anaplasma	Anaplasma spp.	RLB	16S/V1	704	239	2008	Nigeria	Convenience	cattle_blood	Tick-borne pathogens of zoonotic and veterinary importance in Nigerian cattle	RAS
Lorusso et al. - 2016	2016	cattle				Parasite	Babesiidae	Babesia	B. bigemina	RLB	18S/V4	704	57	2008	Nigeria	Convenience	cattle_blood	Tick-borne pathogens of zoonotic and veterinary importance in Nigerian cattle	RAS
Lorusso et al. - 2016	2016	cattle				Bacteria	Anaplasmataceae	Anaplasma	A. centrale	RLB	16S/V1	704	57	2008	Nigeria	Convenience	cattle_blood	Tick-borne pathogens of zoonotic and veterinary importance in Nigerian cattle	RAS
Lorusso et al. - 2016	2016	cattle				Bacteria	Anaplasmataceae	Anaplasma/Ehrlichia	Anaplasma/Ehrlichia spp.	RLB	16S/V1	704	27	2008	Nigeria	Convenience	cattle_blood	Tick-borne pathogens of zoonotic and veterinary importance in Nigerian cattle	RAS
Lorusso et al. - 2016	2016	cattle				Bacteria	Rickettsiaceae	Rickettsia	Rickettsia spp.	RLB	16S	704	19	2008	Nigeria	Convenience	cattle_blood	Tick-borne pathogens of zoonotic and veterinary importance in Nigerian cattle	RAS
Lorusso et al. - 2016	2016	cattle				Parasite	Babesiidae	Babesia	B. bovis	RLB	18S/V4	704	16	2008	Nigeria	Convenience	cattle_blood	Tick-borne pathogens of zoonotic and veterinary importance in Nigerian cattle	RAS
Lorusso et al. - 2016	2016	cattle				Bacteria	Anaplasmataceae	Ehrlichia	E. ruminantium	RLB	16S/V1	704	8	2008	Nigeria	Convenience	cattle_blood	Tick-borne pathogens of zoonotic and veterinary importance in Nigerian cattle	RAS
Magaia et al. - 2020	2020	Tick	Amblyomma	A. hebraeum	cattle	Bacteria	Rickettsiaceae	Rickettsia	Rickettsia spp.	cPCR	gltA	357	287	2013	Mozambique	Convenience	In_Tick	Molecular detection of Rickettsia africae in Amblyomma ticks collected in cattle from Southern and Central Mozambique	RAS
Magaia et al. - 2020	2020	Tick	Amblyomma	A. hebraeum	cattle	Bacteria	Rickettsiaceae	Rickettsia	Rickettsia spp.	cPCR	ompA/ompB	357	231	2013	Mozambique	Convenience	In_Tick	Molecular detection of Rickettsia africae in Amblyomma ticks collected in cattle from Southern and Central Mozambique	RAS
Magaia et al. - 2020	2020	Tick	Amblyomma	A. variegatum	cattle	Bacteria	Rickettsiaceae	Rickettsia	Rickettsia spp.	cPCR	gltA	30	20	2013	Mozambique	Convenience	In_Tick	Molecular detection of Rickettsia africae in Amblyomma ticks collected in cattle from Southern and Central Mozambique	RAS
Magaia et al. - 2020	2020	Tick	Amblyomma	A. variegatum	cattle	Bacteria	Rickettsiaceae	Rickettsia	Rickettsia spp.	cPCR	ompA	30	22	2013	Mozambique	Convenience	In_Tick	Molecular detection of Rickettsia africae in Amblyomma ticks collected in cattle from Southern and Central Mozambique	RAS
Magaia et al. - 2020	2020	Tick	Amblyomma	A. variegatum	cattle	Bacteria	Rickettsiaceae	Rickettsia	Rickettsia spp.	cPCR	ompB	30	23	2013	Mozambique	Convenience	In_Tick	Molecular detection of Rickettsia africae in Amblyomma ticks collected in cattle from Southern and Central Mozambique	RAS
Magaia et al. - 2020	2020	Tick	Amblyomma	A. variegatum/A. hebraeum	cattle	Bacteria	Rickettsiaceae	Rickettsia	R. africae	cPCR+sequencing	gltA/ompA/ompB	NA	10	2013	Mozambique	Convenience	In_Tick	Molecular detection of Rickettsia africae in Amblyomma ticks collected in cattle from Southern and Central Mozambique	RAS
Mahlobo et Zishiri - 2021	2021	Tick	NA	NA	cattle	Parasite	Babesiidae	Babesia	B. bigemina	nPCR	NA	73	10	2016_2019	Lesitho	Convenience	Pooled_Tick	A descriptive study of parasites detected in ticks of domestic animals in Lesotho	RAS
Mahlobo et Zishiri - 2021	2021	Tick	NA	NA	cattle	Parasite	Babesiidae	Babesia	B. bovis	nPCR	NA	73	1	2016_2019	Lesitho	Convenience	Pooled_Tick	A descriptive study of parasites detected in ticks of domestic animals in Lesotho	RAS
Mahlobo et Zishiri - 2021	2021	Tick	NA	NA	cattle	Parasite	Theileriidae	Theileria	T. parva	cPCR	NA	73	0	2016_2019	Lesitho	Convenience	Pooled_Tick	A descriptive study of parasites detected in ticks of domestic animals in Lesotho	RAS
Mahlobo et Zishiri - 2021	2021	Tick	NA	NA	goat	Parasite	Babesiidae	Babesia	B. motasi	nPCR	NA	116	2	2016_2019	Lesitho	Convenience	Pooled_Tick	A descriptive study of parasites detected in ticks of domestic animals in Lesotho	RAS
Mahlobo et Zishiri - 2021	2021	Tick	NA	NA	goat	Parasite	Babesiidae	Babesia	B. ovis	nPCR	NA	116	6	2016_2019	Lesitho	Convenience	Pooled_Tick	A descriptive study of parasites detected in ticks of domestic animals in Lesotho	RAS
Mahlobo et Zishiri - 2021	2021	Tick	NA	NA	goat	Parasite	Theileriidae	Theileria	T. ovis	cPCR	NA	116	0	2016_2019	Lesitho	Convenience	Pooled_Tick	A descriptive study of parasites detected in ticks of domestic animals in Lesotho	RAS
Mahlobo et Zishiri - 2021	2021	Tick	NA	NA	sheep	Parasite	Babesiidae	Babesia	B. motasi	nPCR	NA	113	0	2016_2019	Lesitho	Convenience	Pooled_Tick	A descriptive study of parasites detected in ticks of domestic animals in Lesotho	RAS
Mahlobo et Zishiri - 2021	2021	Tick	NA	NA	sheep	Parasite	Babesiidae	Babesia	B. ovis	nPCR	NA	113	3	2016_2019	Lesitho	Convenience	Pooled_Tick	A descriptive study of parasites detected in ticks of domestic animals in Lesotho	RAS
Mahlobo et Zishiri - 2021	2021	Tick	NA	NA	sheep	Parasite	Theileriidae	Theileria	T. ovis	cPCR	NA	113	0	2016_2019	Lesitho	Convenience	Pooled_Tick	A descriptive study of parasites detected in ticks of domestic animals in Lesotho	RAS
Maina et al. - 2014	2014	Tick	Amblyomma	A. variegatum	cattle	Bacteria	Rickettsiaceae	Rickettsia	Rickettsia spp.	qPCR	gltA	162	150	2008_2010	Kenya	Convenience	Pooled_Tick	High Prevalence of Rickettsia africae Variants in Amblyomma variegatum Ticks from Domestic Mammals in Rural Western Kenya: Implications for Human Health	RAS
Makenov et al. - 2021a	2021	Tick	Amblyomma	A. variegatum	cattle	Virus	Peribunyaviridae	Orthobunyavirus	Orthobunyavirus	RT_PCR	NA	113	4	2018	Guinea	Convenience	Pooled_Tick	Ngari virus (Orthobunyavirus, Peribunyaviridae) in ixodid ticks collected from cattle in Guinea	RAS
Makenov et al. - 2021a	2021	Tick	Hyalomma	H. truncatum	cattle	Virus	Peribunyaviridae	Orthobunyavirus	Orthobunyavirus	RT_PCR	NA	2	0	2018	Guinea	Convenience	Pooled_Tick	Ngari virus (Orthobunyavirus, Peribunyaviridae) in ixodid ticks collected from cattle in Guinea	RAS
Makenov et al. - 2021a	2021	Tick	Rhipicephalus	R. microplus	cattle	Virus	Peribunyaviridae	Orthobunyavirus	Orthobunyavirus	RT_PCR	NA	11	0	2018	Guinea	Convenience	Pooled_Tick	Ngari virus (Orthobunyavirus, Peribunyaviridae) in ixodid ticks collected from cattle in Guinea	RAS
Makenov et al. - 2021a	2021	Tick	Rhipicephalus	R. annulatus	cattle	Virus	Peribunyaviridae	Orthobunyavirus	Orthobunyavirus	RT_PCR	NA	11	0	2018	Guinea	Convenience	Pooled_Tick	Ngari virus (Orthobunyavirus, Peribunyaviridae) in ixodid ticks collected from cattle in Guinea	RAS
Makenov et al. - 2021a	2021	Tick	Rhipicephalus	R. geigyi	cattle	Virus	Peribunyaviridae	Orthobunyavirus	Orthobunyavirus	RT_PCR	NA	1	0	2018	Guinea	Convenience	Pooled_Tick	Ngari virus (Orthobunyavirus, Peribunyaviridae) in ixodid ticks collected from cattle in Guinea	RAS
Makenov et al. - 2021a	2021	Tick	Rhipicephalus	Rhipicephalus spp.	cattle	Virus	Peribunyaviridae	Orthobunyavirus	Orthobunyavirus	RT_PCR	NA	29	0	2018	Guinea	Convenience	Pooled_Tick	Ngari virus (Orthobunyavirus, Peribunyaviridae) in ixodid ticks collected from cattle in Guinea	RAS
Makenov et al. - 2021a	2021	Tick	Amblyomma	A. variegatum	cattle	Virus	Reoviridae	Orbivirus	Orbivirus	RT_PCR	NA	113	0	2018	Guinea	Convenience	Pooled_Tick	Ngari virus (Orthobunyavirus, Peribunyaviridae) in ixodid ticks collected from cattle in Guinea	RAS
Makenov et al. - 2021a	2021	Tick	Hyalomma	H. truncatum	cattle	Virus	Reoviridae	Orbivirus	Orbivirus	RT_PCR	NA	2	0	2018	Guinea	Convenience	Pooled_Tick	Ngari virus (Orthobunyavirus, Peribunyaviridae) in ixodid ticks collected from cattle in Guinea	RAS
Makenov et al. - 2021a	2021	Tick	Rhipicephalus	R. microplus	cattle	Virus	Reoviridae	Orbivirus	Orbivirus	RT_PCR	NA	11	0	2018	Guinea	Convenience	Pooled_Tick	Ngari virus (Orthobunyavirus, Peribunyaviridae) in ixodid ticks collected from cattle in Guinea	RAS
Makenov et al. - 2021a	2021	Tick	Rhipicephalus	R. annulatus	cattle	Virus	Reoviridae	Orbivirus	Orbivirus	RT_PCR	NA	11	0	2018	Guinea	Convenience	Pooled_Tick	Ngari virus (Orthobunyavirus, Peribunyaviridae) in ixodid ticks collected from cattle in Guinea	RAS
Makenov et al. - 2021a	2021	Tick	Rhipicephalus	R. geigyi	cattle	Virus	Reoviridae	Orbivirus	Orbivirus	RT_PCR	NA	1	0	2018	Guinea	Convenience	Pooled_Tick	Ngari virus (Orthobunyavirus, Peribunyaviridae) in ixodid ticks collected from cattle in Guinea	RAS
Makenov et al. - 2021a	2021	Tick	Rhipicephalus	Rhipicephalus spp.	cattle	Virus	Reoviridae	Orbivirus	Orbivirus	RT_PCR	NA	29	0	2018	Guinea	Convenience	Pooled_Tick	Ngari virus (Orthobunyavirus, Peribunyaviridae) in ixodid ticks collected from cattle in Guinea	RAS
Makenov et al. - 2021a	2021	Tick	Amblyomma	A. variegatum	cattle	Virus	Nairoviridae	Orthonairovirus	Orthonairovirus	RT_PCR	NA	113	0	2018	Guinea	Convenience	Pooled_Tick	Ngari virus (Orthobunyavirus, Peribunyaviridae) in ixodid ticks collected from cattle in Guinea	RAS
Makenov et al. - 2021a	2021	Tick	Hyalomma	H. truncatum	cattle	Virus	Nairoviridae	Orthonairovirus	Orthonairovirus	RT_PCR	NA	2	0	2018	Guinea	Convenience	Pooled_Tick	Ngari virus (Orthobunyavirus, Peribunyaviridae) in ixodid ticks collected from cattle in Guinea	RAS
Makenov et al. - 2021a	2021	Tick	Rhipicephalus	R. microplus	cattle	Virus	Nairoviridae	Orthonairovirus	Orthonairovirus	RT_PCR	NA	11	0	2018	Guinea	Convenience	Pooled_Tick	Ngari virus (Orthobunyavirus, Peribunyaviridae) in ixodid ticks collected from cattle in Guinea	RAS
Makenov et al. - 2021a	2021	Tick	Rhipicephalus	R. annulatus	cattle	Virus	Nairoviridae	Orthonairovirus	Orthonairovirus	RT_PCR	NA	11	0	2018	Guinea	Convenience	Pooled_Tick	Ngari virus (Orthobunyavirus, Peribunyaviridae) in ixodid ticks collected from cattle in Guinea	RAS
Makenov et al. - 2021a	2021	Tick	Rhipicephalus	R. geigyi	cattle	Virus	Nairoviridae	Orthonairovirus	Orthonairovirus	RT_PCR	NA	1	0	2018	Guinea	Convenience	Pooled_Tick	Ngari virus (Orthobunyavirus, Peribunyaviridae) in ixodid ticks collected from cattle in Guinea	RAS
Makenov et al. - 2021a	2021	Tick	Rhipicephalus	Rhipicephalus spp.	cattle	Virus	Nairoviridae	Orthonairovirus	Orthonairovirus	RT_PCR	NA	29	0	2018	Guinea	Convenience	Pooled_Tick	Ngari virus (Orthobunyavirus, Peribunyaviridae) in ixodid ticks collected from cattle in Guinea	RAS
Makenov et al. - 2021a	2021	Tick	Amblyomma	A. variegatum	cattle	Virus	Flaviviridae	Flavivirus	Flavivirus	RT_PCR	NA	113	0	2018	Guinea	Convenience	Pooled_Tick	Ngari virus (Orthobunyavirus, Peribunyaviridae) in ixodid ticks collected from cattle in Guinea	RAS
Makenov et al. - 2021a	2021	Tick	Hyalomma	H. truncatum	cattle	Virus	Flaviviridae	Flavivirus	Flavivirus	RT_PCR	NA	2	0	2018	Guinea	Convenience	Pooled_Tick	Ngari virus (Orthobunyavirus, Peribunyaviridae) in ixodid ticks collected from cattle in Guinea	RAS
Makenov et al. - 2021a	2021	Tick	Rhipicephalus	R. microplus	cattle	Virus	Flaviviridae	Flavivirus	Flavivirus	RT_PCR	NA	11	0	2018	Guinea	Convenience	Pooled_Tick	Ngari virus (Orthobunyavirus, Peribunyaviridae) in ixodid ticks collected from cattle in Guinea	RAS
Makenov et al. - 2021a	2021	Tick	Rhipicephalus	R. annulatus	cattle	Virus	Flaviviridae	Flavivirus	Flavivirus	RT_PCR	NA	11	0	2018	Guinea	Convenience	Pooled_Tick	Ngari virus (Orthobunyavirus, Peribunyaviridae) in ixodid ticks collected from cattle in Guinea	RAS
Makenov et al. - 2021a	2021	Tick	Rhipicephalus	R. geigyi	cattle	Virus	Flaviviridae	Flavivirus	Flavivirus	RT_PCR	NA	1	0	2018	Guinea	Convenience	Pooled_Tick	Ngari virus (Orthobunyavirus, Peribunyaviridae) in ixodid ticks collected from cattle in Guinea	RAS
Makenov et al. - 2021a	2021	Tick	Rhipicephalus	Rhipicephalus spp.	cattle	Virus	Flaviviridae	Flavivirus	Flavivirus	RT_PCR	NA	29	0	2018	Guinea	Convenience	Pooled_Tick	Ngari virus (Orthobunyavirus, Peribunyaviridae) in ixodid ticks collected from cattle in Guinea	RAS
Makenov et al. - 2021a	2021	Tick	Amblyomma	A. variegatum	cattle	Virus	Togaviridae	Alphavirus	Alphavirus	RT_PCR	NA	113	0	2018	Guinea	Convenience	Pooled_Tick	Ngari virus (Orthobunyavirus, Peribunyaviridae) in ixodid ticks collected from cattle in Guinea	RAS
Makenov et al. - 2021a	2021	Tick	Hyalomma	H. truncatum	cattle	Virus	Togaviridae	Alphavirus	Alphavirus	RT_PCR	NA	2	0	2018	Guinea	Convenience	Pooled_Tick	Ngari virus (Orthobunyavirus, Peribunyaviridae) in ixodid ticks collected from cattle in Guinea	RAS
Makenov et al. - 2021a	2021	Tick	Rhipicephalus	R. microplus	cattle	Virus	Togaviridae	Alphavirus	Alphavirus	RT_PCR	NA	11	0	2018	Guinea	Convenience	Pooled_Tick	Ngari virus (Orthobunyavirus, Peribunyaviridae) in ixodid ticks collected from cattle in Guinea	RAS
Makenov et al. - 2021a	2021	Tick	Rhipicephalus	R. annulatus	cattle	Virus	Togaviridae	Alphavirus	Alphavirus	RT_PCR	NA	11	0	2018	Guinea	Convenience	Pooled_Tick	Ngari virus (Orthobunyavirus, Peribunyaviridae) in ixodid ticks collected from cattle in Guinea	RAS
Makenov et al. - 2021a	2021	Tick	Rhipicephalus	R. geigyi	cattle	Virus	Togaviridae	Alphavirus	Alphavirus	RT_PCR	NA	1	0	2018	Guinea	Convenience	Pooled_Tick	Ngari virus (Orthobunyavirus, Peribunyaviridae) in ixodid ticks collected from cattle in Guinea	RAS
Makenov et al. - 2021a	2021	Tick	Rhipicephalus	Rhipicephalus spp.	cattle	Virus	Togaviridae	Alphavirus	Alphavirus	RT_PCR	NA	29	0	2018	Guinea	Convenience	Pooled_Tick	Ngari virus (Orthobunyavirus, Peribunyaviridae) in ixodid ticks collected from cattle in Guinea	RAS
Makenov et al. - 2021a	2021	Tick	Amblyomma	A. variegatum	cattle	Virus	Bunyaviridae	Phlebovirus	Phlebovirus	RT_PCR	NA	113	0	2018	Guinea	Convenience	Pooled_Tick	Ngari virus (Orthobunyavirus, Peribunyaviridae) in ixodid ticks collected from cattle in Guinea	RAS
Makenov et al. - 2021a	2021	Tick	Hyalomma	H. truncatum	cattle	Virus	Bunyaviridae	Phlebovirus	Phlebovirus	RT_PCR	NA	2	0	2018	Guinea	Convenience	Pooled_Tick	Ngari virus (Orthobunyavirus, Peribunyaviridae) in ixodid ticks collected from cattle in Guinea	RAS
Makenov et al. - 2021a	2021	Tick	Rhipicephalus	R. microplus	cattle	Virus	Bunyaviridae	Phlebovirus	Phlebovirus	RT_PCR	NA	11	0	2018	Guinea	Convenience	Pooled_Tick	Ngari virus (Orthobunyavirus, Peribunyaviridae) in ixodid ticks collected from cattle in Guinea	RAS
Makenov et al. - 2021a	2021	Tick	Rhipicephalus	R. annulatus	cattle	Virus	Bunyaviridae	Phlebovirus	Phlebovirus	RT_PCR	NA	11	0	2018	Guinea	Convenience	Pooled_Tick	Ngari virus (Orthobunyavirus, Peribunyaviridae) in ixodid ticks collected from cattle in Guinea	RAS
Makenov et al. - 2021a	2021	Tick	Rhipicephalus	R. geigyi	cattle	Virus	Bunyaviridae	Phlebovirus	Phlebovirus	RT_PCR	NA	1	0	2018	Guinea	Convenience	Pooled_Tick	Ngari virus (Orthobunyavirus, Peribunyaviridae) in ixodid ticks collected from cattle in Guinea	RAS
Makenov et al. - 2021a	2021	Tick	Rhipicephalus	Rhipicephalus spp.	cattle	Virus	Bunyaviridae	Phlebovirus	Phlebovirus	RT_PCR	NA	29	0	2018	Guinea	Convenience	Pooled_Tick	Ngari virus (Orthobunyavirus, Peribunyaviridae) in ixodid ticks collected from cattle in Guinea	RAS
Makenov et al. - 2021a	2021	Tick	Amblyomma/Rhipicephalus	A. variegatum/Rhipicephalus spp.	cattle	Virus	Peribunyaviridae	Orthobunyavirus	Ngari virus	RT_qPCR	NgvS	634	12	2018	Guinea	Convenience	Pooled_Tick	Ngari virus (Orthobunyavirus, Peribunyaviridae) in ixodid ticks collected from cattle in Guinea	RAS
Makenov et al. - 2021a	2021	Tick	Hyalomma	H. truncatum	cattle	Virus	Peribunyaviridae	Orthobunyavirus	Ngari virus	RT_qPCR	NgvS	16	0	2018	Guinea	Convenience	Pooled_Tick	Ngari virus (Orthobunyavirus, Peribunyaviridae) in ixodid ticks collected from cattle in Guinea	RAS
Makenov et al. - 2021a	2021	Tick	Rhipicephalus	R. microplus	cattle	Virus	Peribunyaviridae	Orthobunyavirus	Ngari virus	RT_qPCR	NgvS	17	0	2018	Guinea	Convenience	Pooled_Tick	Ngari virus (Orthobunyavirus, Peribunyaviridae) in ixodid ticks collected from cattle in Guinea	RAS
Makenov et al. - 2021a	2021	Tick	Rhipicephalus	R. annulatus	cattle	Virus	Peribunyaviridae	Orthobunyavirus	Ngari virus	RT_qPCR	NgvS	43	0	2018	Guinea	Convenience	Pooled_Tick	Ngari virus (Orthobunyavirus, Peribunyaviridae) in ixodid ticks collected from cattle in Guinea	RAS
Makenov et al. - 2021b	2021	Tick	Rhipicephalus	R. microplus	cattle	Parasite	Babesiidae	Babesia	B. bigemina	qPCR	18S/bs1	17	5	2018	Guinea	Convenience	Pooled_Tick	Rhipicephalus microplus and its vector-borne haemoparasites in Guinea: further species expansion in West Africa	RAS
Makenov et al. - 2021b	2021	Tick	Rhipicephalus	R. microplus	cattle	Parasite	Theileriidae	Theileria	T. annulata	qPCR	18S	17	0	2018	Guinea	Convenience	Pooled_Tick	Rhipicephalus microplus and its vector-borne haemoparasites in Guinea: further species expansion in West Africa	RAS
Makenov et al. - 2021b	2021	Tick	Rhipicephalus	R. microplus	cattle	Parasite	Theileriidae	Theileria	T. parva	qPCR	18S	17	0	2018	Guinea	Convenience	Pooled_Tick	Rhipicephalus microplus and its vector-borne haemoparasites in Guinea: further species expansion in West Africa	RAS
Makenov et al. - 2021b	2021	Tick	Rhipicephalus	R. microplus	cattle	Bacteria	Anaplasmataceae	Anaplasma	A. marginale	qPCR	msp1	17	9	2018	Guinea	Convenience	Pooled_Tick	Rhipicephalus microplus and its vector-borne haemoparasites in Guinea: further species expansion in West Africa	RAS
Makenov et al. - 2021b	2021	Tick	Rhipicephalus	R. microplus	cattle	Bacteria	Anaplasmataceae	Anaplasma	A. platys-like	qPCR	18S	17	2	2018	Guinea	Convenience	Pooled_Tick	Rhipicephalus microplus and its vector-borne haemoparasites in Guinea: further species expansion in West Africa	RAS
Makenov et al. - 2021b	2021	Tick	Rhipicephalus	R. microplus	cattle	Bacteria	Anaplasmataceae	Ehrlichia	Ehrlichia spp.	qPCR	NA	17	0	2018	Guinea	Convenience	Pooled_Tick	Rhipicephalus microplus and its vector-borne haemoparasites in Guinea: further species expansion in West Africa	RAS
Makenov et al. - 2021b	2021	Tick	Rhipicephalus	R. geigyi	cattle	Parasite	Babesiidae	Babesia	B. bigemina	qPCR	18S/bs1	23	0	2018	Guinea	Convenience	Pooled_Tick	Rhipicephalus microplus and its vector-borne haemoparasites in Guinea: further species expansion in West Africa	RAS
Makenov et al. - 2021b	2021	Tick	Rhipicephalus	R. geigyi	cattle	Parasite	Theileriidae	Theileria	T. annulata	qPCR	18S	23	0	2018	Guinea	Convenience	Pooled_Tick	Rhipicephalus microplus and its vector-borne haemoparasites in Guinea: further species expansion in West Africa	RAS
Makenov et al. - 2021b	2021	Tick	Rhipicephalus	R. geigyi	cattle	Parasite	Theileriidae	Theileria	T. parva	qPCR	18S	23	0	2018	Guinea	Convenience	Pooled_Tick	Rhipicephalus microplus and its vector-borne haemoparasites in Guinea: further species expansion in West Africa	RAS
Makenov et al. - 2021b	2021	Tick	Rhipicephalus	R. geigyi	cattle	Bacteria	Anaplasmataceae	Anaplasma	A. marginale	qPCR	msp1	23	9	2018	Guinea	Convenience	Pooled_Tick	Rhipicephalus microplus and its vector-borne haemoparasites in Guinea: further species expansion in West Africa	RAS
Makenov et al. - 2021b	2021	Tick	Rhipicephalus	R. geigyi	cattle	Bacteria	Anaplasmataceae	Anaplasma	A. platys-like	qPCR	18S	23	0	2018	Guinea	Convenience	Pooled_Tick	Rhipicephalus microplus and its vector-borne haemoparasites in Guinea: further species expansion in West Africa	RAS
Makenov et al. - 2021b	2021	Tick	Rhipicephalus	R. geigyi	cattle	Bacteria	Anaplasmataceae	Ehrlichia	Ehrlichia spp.	qPCR	NA	23	3	2018	Guinea	Convenience	Pooled_Tick	Rhipicephalus microplus and its vector-borne haemoparasites in Guinea: further species expansion in West Africa	RAS
Makenov et al. - 2021b	2021	Tick	Rhipicephalus	R. annulatus	cattle	Parasite	Babesiidae	Babesia	B. bigemina	qPCR	18S/bs1	3	0	2018	Guinea	Convenience	Pooled_Tick	Rhipicephalus microplus and its vector-borne haemoparasites in Guinea: further species expansion in West Africa	RAS
Makenov et al. - 2021b	2021	Tick	Rhipicephalus	R. annulatus	cattle	Parasite	Theileriidae	Theileria	T. annulata	qPCR	18S	3	0	2018	Guinea	Convenience	Pooled_Tick	Rhipicephalus microplus and its vector-borne haemoparasites in Guinea: further species expansion in West Africa	RAS
Makenov et al. - 2021b	2021	Tick	Rhipicephalus	R. annulatus	cattle	Parasite	Theileriidae	Theileria	T. parva	qPCR	18S	3	0	2018	Guinea	Convenience	Pooled_Tick	Rhipicephalus microplus and its vector-borne haemoparasites in Guinea: further species expansion in West Africa	RAS
Makenov et al. - 2021b	2021	Tick	Rhipicephalus	R. annulatus	cattle	Bacteria	Anaplasmataceae	Anaplasma	A. marginale	qPCR	msp1	3	0	2018	Guinea	Convenience	Pooled_Tick	Rhipicephalus microplus and its vector-borne haemoparasites in Guinea: further species expansion in West Africa	RAS
Makenov et al. - 2021b	2021	Tick	Rhipicephalus	R. annulatus	cattle	Bacteria	Anaplasmataceae	Anaplasma	A. platys-like	qPCR	18S	3	0	2018	Guinea	Convenience	Pooled_Tick	Rhipicephalus microplus and its vector-borne haemoparasites in Guinea: further species expansion in West Africa	RAS
Makenov et al. - 2021b	2021	Tick	Rhipicephalus	R. annulatus	cattle	Bacteria	Anaplasmataceae	Ehrlichia	Ehrlichia spp.	qPCR	NA	3	1	2018	Guinea	Convenience	Pooled_Tick	Rhipicephalus microplus and its vector-borne haemoparasites in Guinea: further species expansion in West Africa	RAS
Mamman et al. - 2021	2021	Tick	Hyalomma	H. rufipes	cattle	Parasite	Theileriidae	Theileria	T. annulata	cPCR	18S	37	3	2017	Nigeria	Convenience	In_Tick	First report of Theileria annulata in Nigeria: Findings from cattle ticks in Zamfara and Sokoto States	RAS
Mamman et al. - 2021	2021	Tick	Hyalomma	H. truncatum	cattle	Parasite	Theileriidae	Theileria	T. annulata	cPCR	18S	13	3	2017	Nigeria	Convenience	In_Tick	First report of Theileria annulata in Nigeria: Findings from cattle ticks in Zamfara and Sokoto States	RAS
Mamman et al. - 2021	2021	Tick	Hyalomma	H. impeltatum	cattle	Parasite	Theileriidae	Theileria	T. annulata	cPCR	18S	43	11	2017	Nigeria	Convenience	In_Tick	First report of Theileria annulata in Nigeria: Findings from cattle ticks in Zamfara and Sokoto States	RAS
Mamman et al. - 2021	2021	Tick	Hyalomma	H. impressum	cattle	Parasite	Theileriidae	Theileria	T. annulata	cPCR	18S	9	1	2017	Nigeria	Convenience	In_Tick	First report of Theileria annulata in Nigeria: Findings from cattle ticks in Zamfara and Sokoto States	RAS
Mamman et al. - 2021	2021	Tick	Amblyomma	A. variegatum	cattle	Parasite	Theileriidae	Theileria	T. annulata	cPCR	18S	3	0	2017	Nigeria	Convenience	In_Tick	First report of Theileria annulata in Nigeria: Findings from cattle ticks in Zamfara and Sokoto States	RAS
Mamman et al. - 2021	2021	Tick	Hyalomma	H. dromedarii	cattle	Parasite	Theileriidae	Theileria	T. annulata	cPCR	18S	51	13	2017	Nigeria	Convenience	In_Tick	First report of Theileria annulata in Nigeria: Findings from cattle ticks in Zamfara and Sokoto States	RAS
Mamman et al. - 2021	2021	Tick	Hyalomma	H. marginatum	cattle	Parasite	Theileriidae	Theileria	T. annulata	cPCR	18S	1	0	2017	Nigeria	Convenience	In_Tick	First report of Theileria annulata in Nigeria: Findings from cattle ticks in Zamfara and Sokoto States	RAS
Mamman et al. - 2021	2021	Tick	Hyalomma	H. turanicum	cattle	Parasite	Theileriidae	Theileria	T. annulata	cPCR	18S	1	0	2017	Nigeria	Convenience	In_Tick	First report of Theileria annulata in Nigeria: Findings from cattle ticks in Zamfara and Sokoto States	RAS
Mamman et al. - 2021	2021	Tick	Rhipicephalus	R. decoloratus	cattle	Parasite	Theileriidae	Theileria	T. annulata	cPCR	18S	1	0	2017	Nigeria	Convenience	In_Tick	First report of Theileria annulata in Nigeria: Findings from cattle ticks in Zamfara and Sokoto States	RAS
Matos et al. - 2019	2019	cattle				Bacteria	Anaplasmataceae	Ehrlichia	E. ruminantium	nPCR	pCS20	210	31	2014	Mozambique	Convenience	cattle_blood	Molecular detection and characterization of Ehrlichia ruminantium from cattle in Mozambique	RAS
Matsimbe et al. - 2017	2017	Tick	Amblyomma	A. variegatum	cattle	Bacteria	Rickettsiaceae	Rickettsia	R. africae	cPCR+sequencing	ompA	102	4	2015	Mozambique	Convenience	In_Tick	Molecular detection of pathogens in ticks infesting cattle in Nampula province, Mozambique	RAS
Matsimbe et al. - 2017	2017	Tick	Amblyomma	A. variegatum	cattle	Bacteria	Rickettsiaceae	Rickettsia	Rickettsia spp.	cPCR	gltA	102	5	2015	Mozambique	Convenience	In_Tick	Molecular detection of pathogens in ticks infesting cattle in Nampula province, Mozambique	RAS
Matsimbe et al. - 2017	2017	Tick	Rhipicephalus	R. microplus	cattle	Bacteria	Anaplasmataceae	Anaplasma	A. ovis	cPCR+sequencing	16S	15	1	2015	Mozambique	Convenience	In_Tick	Molecular detection of pathogens in ticks infesting cattle in Nampula province, Mozambique	RAS
Matsimbe et al. - 2017	2017	Tick	Rhipicephalus	R. microplus	cattle	Parasite	Theileriidae	Theileria	T. velifera	cPCR+sequencing	16S	15	1	2015	Mozambique	Convenience	In_Tick	Molecular detection of pathogens in ticks infesting cattle in Nampula province, Mozambique	RAS
Mazhetese et al. - 2022	2022	Tick	Amblyomma	A. hebraeum	cattle	Bacteria	Rickettsiaceae	Rickettsia	R. africae	qPCR	gltA	102	106	2018_2019	South_Africa	Convenience	In_Tick	Rickettsia africae infection rates and transovarial transmission in Amblyomma hebraeum ticks in Mnisi, Bushbuckridge, South Africa	RAS
McCoy et al. - 2014	2014	Tick	Rhipicephalus	R. geigyi/R. decoloratus	cattle	Bacteria	Spirochaetaceae	Borrelia	B. theileri	cPCR+sequencing	flaB	184	1	2010	Mali	Convenience	In_Tick	Detection of Borrelia theileri in Rhipicephalus geigyi from Mali	RAS
Mediannikov et al. - 2012	2012	Tick	Amblyomma	A. variegatum	cattle	Bacteria	Rickettsiaceae	Rickettsia	Rickettsia spp.	qPCR	gltA	117	114	2009	Guinea	Convenience	In_Tick	Tick-borne rickettsiae in Guinea and Liberia	RAS
Mediannikov et al. - 2012	2012	Tick	Rhipicephalus	R. sulcatus	goat	Bacteria	Rickettsiaceae	Rickettsia	Rickettsia spp.	qPCR	gltA	26	0	2009	Guinea	Convenience	In_Tick	Tick-borne rickettsiae in Guinea and Liberia	RAS
Mediannikov et al. - 2012	2012	Tick	Rhipicephalus	R. decoloratus	cattle	Bacteria	Rickettsiaceae	Rickettsia	Rickettsia spp.	qPCR	gltA	29	16	2009	Guinea	Convenience	In_Tick	Tick-borne rickettsiae in Guinea and Liberia	RAS
Mediannikov et al. - 2012	2012	Tick	Rhipicephalus	R. annulatus	cattle	Bacteria	Rickettsiaceae	Rickettsia	Rickettsia spp.	qPCR	gltA	20	15	2009	Guinea	Convenience	In_Tick	Tick-borne rickettsiae in Guinea and Liberia	RAS
Mediannikov et al. - 2012	2012	Tick	Amblyomma	A. variegatum	cattle	Bacteria	Rickettsiaceae	Rickettsia	Rickettsia spp.	qPCR	gltA	20	10	2009	Liberia	Convenience	In_Tick	Tick-borne rickettsiae in Guinea and Liberia	RAS
Mediannikov et al. - 2012	2012	Tick	Hyalomma	H. rufipes	cattle	Bacteria	Rickettsiaceae	Rickettsia	Rickettsia spp.	qPCR	gltA	2	2	2009	Liberia	Convenience	In_Tick	Tick-borne rickettsiae in Guinea and Liberia	RAS
Mediannikov et al. - 2012	2012	Tick	Rhipicephalus	R. sulcatus	goat	Bacteria	Rickettsiaceae	Rickettsia	Rickettsia spp.	qPCR	gltA	1	0	2009	Liberia	Convenience	In_Tick	Tick-borne rickettsiae in Guinea and Liberia	RAS
Mediannikov et al. - 2012	2012	Tick	Rhipicephalus	R. decoloratus	cattle	Bacteria	Rickettsiaceae	Rickettsia	Rickettsia spp.	qPCR	gltA	15	14	2009	Liberia	Convenience	In_Tick	Tick-borne rickettsiae in Guinea and Liberia	RAS
Mediannikov et al. - 2012	2012	Tick	Rhipicephalus	R. geigyi	cattle	Bacteria	Rickettsiaceae	Rickettsia	Rickettsia spp.	qPCR	gltA	7	1	2009	Liberia	Convenience	In_Tick	Tick-borne rickettsiae in Guinea and Liberia	RAS
Mediannikov et al. - 2012	2012	Tick	Amblyomma	A. variegatum	cattle	Bacteria	Rickettsiaceae	Rickettsia	R. africae	cPCR+sequencing	gltA/ompA	NA	NA	2009	Liberia	Convenience	In_Tick	Tick-borne rickettsiae in Guinea and Liberia	RAS
Mediannikov et al. - 2012	2012	Tick	Rhipicephalus	R. annulatus	cattle	Bacteria	Rickettsiaceae	Rickettsia	R. africae	cPCR+sequencing	gltA/ompA	NA	NA	2009	Guinea	Convenience	In_Tick	Tick-borne rickettsiae in Guinea and Liberia	RAS
Mediannikov et al. - 2012	2012	Tick	Hyalomma	H. rufipes	cattle	Bacteria	Rickettsiaceae	Rickettsia	R. africae	cPCR+sequencing	gltA/ompA	NA	NA	2009	Guinea	Convenience	In_Tick	Tick-borne rickettsiae in Guinea and Liberia	RAS
Mediannikov et al. - 2012	2012	Tick	Rhipicephalus	R. decoloratus	cattle	Bacteria	Rickettsiaceae	Rickettsia	R. africae	cPCR+sequencing	gltA/ompA	NA	NA	2009	Guinea	Convenience	In_Tick	Tick-borne rickettsiae in Guinea and Liberia	RAS
Mediannikov et al. - 2013	2013	Tick	Amblyomma/Rhipicephalus	A. cohaerens	cattle	Bacteria	Rickettsiaceae	Rickettsia	Rickettsia spp.	qPCR	gltA	109	0	2010	Ethiopia	Convenience	In_Tick	Detection of a New Borrelia Species in Ticks Taken from Cattle in Southwest Ethiopia	RAS
Mediannikov et al. - 2013	2013	Tick	Rhipicephalus	R. decoloratus	cattle	Bacteria	Rickettsiaceae	Rickettsia	Rickettsia spp.	qPCR	gltA	173	0	2010	Ethiopia	Convenience	In_Tick	Detection of a New Borrelia Species in Ticks Taken from Cattle in Southwest Ethiopia	RAS
Mediannikov et al. - 2013	2013	Tick	Rhipicephalus	R. praetextatus	cattle	Bacteria	Rickettsiaceae	Rickettsia	Rickettsia spp.	qPCR	gltA	2	0	2010	Ethiopia	Convenience	In_Tick	Detection of a New Borrelia Species in Ticks Taken from Cattle in Southwest Ethiopia	RAS
Mediannikov et al. - 2013	2013	Tick	Amblyomma/Rhipicephalus	A. cohaerens	cattle	Bacteria	Spirochaetaceae	Borrelia	Borrelia spp.	qPCR	16S	109	9	2010	Ethiopia	Convenience	In_Tick	Detection of a New Borrelia Species in Ticks Taken from Cattle in Southwest Ethiopia	RAS
Mediannikov et al. - 2013	2013	Tick	Rhipicephalus	R. decoloratus	cattle	Bacteria	Spirochaetaceae	Borrelia	Borrelia spp.	qPCR	16S	173	0	2010	Ethiopia	Convenience	In_Tick	Detection of a New Borrelia Species in Ticks Taken from Cattle in Southwest Ethiopia	RAS
Mediannikov et al. - 2013	2013	Tick	Rhipicephalus	R. praetextatus	cattle	Bacteria	Spirochaetaceae	Borrelia	Borrelia spp.	qPCR	16S	2	0	2010	Ethiopia	Convenience	In_Tick	Detection of a New Borrelia Species in Ticks Taken from Cattle in Southwest Ethiopia	RAS
Mhamadi et al. - 2022	2022	Human				Virus	Nairoviridae	Orthonairovirus	CCHFV	qPCR	N_segment	364	0	2021	Senegal	Convenience	Hum_blood	Crimean–Congo Hemorrhagic Fever Virus Survey in Humans, Ticks, and Livestock in Agnam (Northeastern Senegal) from February 2021 to March 2022	RAS
Mhamadi et al. - 2022	2022	Tick	Rhipicephalus	R. evertsi	sheep	Virus	Nairoviridae	Orthonairovirus	CCHFV	qPCR	N_segment	NA	2	2021	Senegal	Convenience	Pooled_Tick	Crimean–Congo Hemorrhagic Fever Virus Survey in Humans, Ticks, and Livestock in Agnam (Northeastern Senegal) from February 2021 to March 2022	RAS
Mhamadi et al. - 2022	2022	Tick	Rhipicephalus	R. guilhoni	sheep	Virus	Nairoviridae	Orthonairovirus	CCHFV	qPCR	N_segment	NA	1	2021	Senegal	Convenience	Pooled_Tick	Crimean–Congo Hemorrhagic Fever Virus Survey in Humans, Ticks, and Livestock in Agnam (Northeastern Senegal) from February 2021 to March 2022	RAS
Miyama et al. - 2020	2020	cattle				Parasite	Theileriidae	Theileria	T. parva	FTA_PCR	p104/COI	420	190	2017	Uganda	Convenience	cattle_blood	Effect of chemical tick control practices on tick infestation and Theileria parva infection in an intensive dairy production region of Uganda	RAS
Mohamed et al. - 2018	2018	cattle				Parasite	Theileriidae/Babesiidae	Theileria/Babesia	Theileria/Babesia spp	nPCR	18S/V4	180	113	NA	Sudan	Convenience	cattle_blood	Effect of chemical tick control practices on tick infestation and Theileria parva infection in an intensive dairy production region of Uganda	RAS
Mohamed et al. - 2018	2018	cattle				Parasite	Theileriidae	Theileria	T. annulata	nPCR+sequencing	18S/V4	44 sub	22	NA	Sudan	Convenience	cattle_blood	Effect of chemical tick control practices on tick infestation and Theileria parva infection in an intensive dairy production region of Uganda	RAS
Mohamed et al. - 2018	2018	cattle				Parasite	Theileriidae	Theileria	T. velifera	nPCR+sequencing	18S/V4	44 sub	8	NA	Sudan	Convenience	cattle_blood	Effect of chemical tick control practices on tick infestation and Theileria parva infection in an intensive dairy production region of Uganda	RAS
Mohamed et al. - 2018	2018	cattle				Parasite	Theileriidae	Theileria	T. mutans	nPCR+sequencing	18S/V4	44 sub	14	NA	Sudan	Convenience	cattle_blood	Effect of chemical tick control practices on tick infestation and Theileria parva infection in an intensive dairy production region of Uganda	RAS
Moumouni et al. - 2022	2022	cattle				Parasite	Babesiidae	Babesia	B. bovis	nPCR+sequencing	sbp2	174	0	2016	Burkina_Faso	Convenience	cattle_blood	A Survey of Tick Infestation and Tick-Borne Piroplasm Infection of Cattle in Oudalan and Séno Provinces, Northern Burkina Faso	RAS
Moumouni et al. - 2022	2022	cattle				Parasite	Babesiidae	Babesia	B. bigemina	nPCR+sequencing	rap1a	174	5	2016	Burkina_Faso	Convenience	cattle_blood	A Survey of Tick Infestation and Tick-Borne Piroplasm Infection of Cattle in Oudalan and Séno Provinces, Northern Burkina Faso	RAS
Moumouni et al. - 2022	2022	cattle				Parasite	Theileriidae	Theileria	T. parva	nPCR+sequencing	18S	174	0	2016	Burkina_Faso	Convenience	cattle_blood	A Survey of Tick Infestation and Tick-Borne Piroplasm Infection of Cattle in Oudalan and Séno Provinces, Northern Burkina Faso	RAS
Moumouni et al. - 2022	2022	cattle				Parasite	Theileriidae	Theileria	T. annulata	nPCR+sequencing	tams1	174	3	2016	Burkina_Faso	Convenience	cattle_blood	A Survey of Tick Infestation and Tick-Borne Piroplasm Infection of Cattle in Oudalan and Séno Provinces, Northern Burkina Faso	RAS
Moumouni et al. - 2022	2022	cattle				Parasite	Theileriidae	Theileria	T. orientalis	nPCR+sequencing	mpsp	174	0	2016	Burkina_Faso	Convenience	cattle_blood	A Survey of Tick Infestation and Tick-Borne Piroplasm Infection of Cattle in Oudalan and Séno Provinces, Northern Burkina Faso	RAS
Moumouni et al. - 2022	2022	cattle				Parasite	Theileriidae	Theileria	T. taurotragi	nPCR+sequencing	18S	174	0	2016	Burkina_Faso	Convenience	cattle_blood	A Survey of Tick Infestation and Tick-Borne Piroplasm Infection of Cattle in Oudalan and Séno Provinces, Northern Burkina Faso	RAS
Moumouni et al. - 2022	2022	cattle				Parasite	Theileriidae	Theileria	T. mutans	nPCR+sequencing	18S	174	12	2016	Burkina_Faso	Convenience	cattle_blood	A Survey of Tick Infestation and Tick-Borne Piroplasm Infection of Cattle in Oudalan and Séno Provinces, Northern Burkina Faso	RAS
Moumouni et al. - 2022	2022	cattle				Parasite	Theileriidae	Theileria	T. velifera	nPCR+sequencing	18S	174	3	2016	Burkina_Faso	Convenience	cattle_blood	A Survey of Tick Infestation and Tick-Borne Piroplasm Infection of Cattle in Oudalan and Séno Provinces, Northern Burkina Faso	RAS
Moumouni et al. - 2022	2022	cattle				Parasite	Babesiidae	Babesia	B. occultans	nPCR+sequencing	18S	174	1	2016	Burkina_Faso	Convenience	cattle_blood	A Survey of Tick Infestation and Tick-Borne Piroplasm Infection of Cattle in Oudalan and Séno Provinces, Northern Burkina Faso	RAS
Msimang et al. - 2021	2021	Tick	Hyalomma	H. rufipes	cattle	Virus	Nairoviridae	Orthonairovirus	CCHFV	RT_qPCR	NA	1149	2	2017	South_Africa	Convenience	In_Tick	Risk factors associated with exposure to Crimean-Congo haemorrhagic fever virus in animal workers and cattle, and molecular detection in ticks, South Africa	RAS
Msimang et al. - 2021	2021	Tick	Hyalomma	H. truncatum	cattle	Virus	Nairoviridae	Orthonairovirus	CCHFV	RT_qPCR	NA	914	15	2017	South_Africa	Convenience	In_Tick	Risk factors associated with exposure to Crimean-Congo haemorrhagic fever virus in animal workers and cattle, and molecular detection in ticks, South Africa	RAS
Msimang et al. - 2021	2021	Tick	Hyalomma	H. glabrum	cattle	Virus	Nairoviridae	Orthonairovirus	CCHFV	RT_qPCR	NA	30	0	2017	South_Africa	Convenience	In_Tick	Risk factors associated with exposure to Crimean-Congo haemorrhagic fever virus in animal workers and cattle, and molecular detection in ticks, South Africa	RAS
Msimang et al. - 2021	2021	Tick	Rhipicephalus	Rhipicephalus spp.	cattle	Virus	Nairoviridae	Orthonairovirus	CCHFV	RT_qPCR	NA	34	0	2017	South_Africa	Convenience	In_Tick	Risk factors associated with exposure to Crimean-Congo haemorrhagic fever virus in animal workers and cattle, and molecular detection in ticks, South Africa	RAS
Msimang et al. - 2021	2021	Tick	Margaropus	Margaropus winthemi	cattle	Virus	Nairoviridae	Orthonairovirus	CCHFV	RT_qPCR	NA	27	0	2017	South_Africa	Convenience	In_Tick	Risk factors associated with exposure to Crimean-Congo haemorrhagic fever virus in animal workers and cattle, and molecular detection in ticks, South Africa	RAS
Mtshali et al. - 2014	2014	cattle				Parasite	Babesiidae	Babesia	B. bovis	nPCR	rap1	268	95	2009_2010	South_Africa	Convenience	cattle_blood	Nested PCR Detection and Phylogenetic Analysis of Babesia bovis and Babesia bigemina in Cattle from Peri-Urban Localities in Gauteng Province, South Africa	RAS
Mtshali et al. - 2014	2014	cattle				Parasite	Babesiidae	Babesia	B. bigemina	nPCR	speI_avaI	268	204	2009_2010	South_Africa	Convenience	cattle_blood	Nested PCR Detection and Phylogenetic Analysis of Babesia bovis and Babesia bigemina in Cattle from Peri-Urban Localities in Gauteng Province, South Africa	RAS
Mtshali et al. - 2016	2016	Tick	Amblyomma/Rhipicephalus	A. Hebraeum/Ripicephalus spp.	cattle_sheep_goat	Bacteria	Anaplasmataceae	Anaplasma	A. phagocytophilum	cPCR	NA	590	41	NA	South_Africa	Convenience	In_Tick	Molecular detection of zoonotic tick-borne pathogens from ticks collected from ruminants in four South African provinces	RAS
Mtshali et al. - 2016	2016	Tick	Amblyomma/Rhipicephalus	A. Hebraeum/Ripicephalus spp.	cattle_sheep_goat	Bacteria	Coxiellaceae	Coxiella	C. burnetii	cPCR	NA	590	41	NA	South_Africa	Convenience	In_Tick	Molecular detection of zoonotic tick-borne pathogens from ticks collected from ruminants in four South African provinces	RAS
Mtshali et al. - 2016	2016	Tick	Amblyomma/Rhipicephalus	A. Hebraeum/Ripicephalus spp.	cattle_sheep_goat	Bacteria	Anaplasmataceae	Ehrlichia	E. ruminantium	cPCR	NA	590	164	NA	South_Africa	Convenience	In_Tick	Molecular detection of zoonotic tick-borne pathogens from ticks collected from ruminants in four South African provinces	RAS
Mtshali et al. - 2016	2016	Tick	Amblyomma/Rhipicephalus	A. Hebraeum/Ripicephalus spp.	cattle_sheep_goat	Bacteria	Rickettsiaceae	Rickettsia	Rickettsia spp.	cPCR	NA	590	159	NA	South_Africa	Convenience	In_Tick	Molecular detection of zoonotic tick-borne pathogens from ticks collected from ruminants in four South African provinces	RAS
Mtshali et al. - 2016	2016	Tick	Amblyomma/Rhipicephalus	A. Hebraeum/Ripicephalus spp.	cattle_sheep_goat	Bacteria	Spirochaetaceae	Borrelia	B. burgdorferi	cPCR	NA	590	0	NA	South_Africa	Convenience	In_Tick	Molecular detection of zoonotic tick-borne pathogens from ticks collected from ruminants in four South African provinces	RAS
Mtshali et Mtshali - 2013	2013	cattle				Parasite	Babesiidae	Babesia	B. bovis	nPCR	rap1	430	151	2010_2012	South_Africa	Convenience	cattle_blood	Molecular diagnosis and phylogenetic analysis of Babesia bigemina and Babesia bovis hemoparasites from cattle in South Africa	RAS
Mtshali et Mtshali - 2013	2013	cattle				Parasite	Babesiidae	Babesia	B. bigemina	nPCR	speI_avaI	430	278	2010_2012	South_Africa	Convenience	cattle_blood	Molecular diagnosis and phylogenetic analysis of Babesia bigemina and Babesia bovis hemoparasites from cattle in South Africa	RAS
Muhanguzi et al. - 2014	2014	cattle				Parasite	Theileriidae	Theileria	T. parva	cPCR	p104	2658	133	2011	Uganda	Convenience	cattle_blood	Prevalence and spatial distribution of Theileria parva in cattle under crop-livestock farming systems in Tororo District, Eastern Uganda	RAS
Muleya et al. - 2012	2012	cattle				Parasite	Theileriidae	Theileria	T. parva	cPCR	p104	142	78	2008	Zambia	Convenience	cattle_blood	Population genetic analysis and sub-structuring of Theileria parva in the northern and eastern parts of Zambia	RAS
Nagano et al. - 2013	2013	cattle				Parasite	Babesiidae	Babesia	B. bovis	cPCR	sbp2	80	37	2008_2009	Ghana	Convenience	cattle_blood	The Genetic Diversity of Merozoite Surface Antigen 1 (MSA-1) among Babesia bovis Detected from Cattle Populations in Thailand, Brazil and Ghana	RAS
Nakao et al. - 2013	2013	Tick	Amblyomma	A. variegatum	cattle	Bacteria	Rickettsiaceae	Rickettsia	Rickettsia spp.	qPCR	gltA	140	136	2008_2009	Uganda	Convenience	In_Tick	High prevalence of spotted fever group rickettsiae in Amblyomma variegatum from Uganda and their identification using sizes of intergenic spacers	RAS
Nakao et al. - 2015	2015	Tick	Amblyomma	A. variegatum	cattle	Bacteria	Rickettsiaceae	Rickettsia	Rickettsia spp.	qPCR	gltA	83	25	2010	Sudan	Convenience	In_Tick	Molecular Detection of Rickettsia africae in Amblyomma variegatum Collected from Sudan	RAS
Nakao et al. - 2015	2015	Tick	Amblyomma	A. variegatum	cattle	Bacteria	Rickettsiaceae	Rickettsia	R. africae	cPCR+sequencing	ompA	5 sub	1	2010	Sudan	Convenience	In_Tick	Molecular Detection of Rickettsia africae in Amblyomma variegatum Collected from Sudan	RAS
Nanteza et al. - 2020	2020	cattle				Parasite	Theileriidae	Theileria	T. parva	nPCR	p104	390	200	2012	Uganda	Convenience	cattle_blood	Antigen gene and variable number tandem repeat (VNTR) diversity in Theileria parva parasites from Ankole cattle in south‐western Uganda: Evidence for conservation in antigen gene sequences combined with extensive polymorphism at VNTR loci	RAS
Nnabuife et al. - 2023	2023	Tick	Amblyomma	A. variegatum	sheep_goat	Bacteria	Rickettsiaceae	Rickettsia	Rickettsia spp.	cPCR	gltA	15	5	2018	Nigeria	Convenience	In_Tick	Rickettsia africae and Rickettsia massiliae in ixodid ticks infesting small ruminants in agro‑pastoral settlements in Plateau State, Nigeria	RAS
Nnabuife et al. - 2023	2023	Tick	Rhipicephalus	R. sanguineus	sheep_goat	Bacteria	Rickettsiaceae	Rickettsia	Rickettsia spp.	cPCR	gltA	92	4	2018	Nigeria	Convenience	In_Tick	Rickettsia africae and Rickettsia massiliae in ixodid ticks infesting small ruminants in agro‑pastoral settlements in Plateau State, Nigeria	RAS
Nnabuife et al. - 2023	2023	Tick	Rhipicephalus	R. decoloratus	sheep_goat	Bacteria	Rickettsiaceae	Rickettsia	Rickettsia spp.	cPCR	gltA	7	0	2018	Nigeria	Convenience	In_Tick	Rickettsia africae and Rickettsia massiliae in ixodid ticks infesting small ruminants in agro‑pastoral settlements in Plateau State, Nigeria	RAS
Nnabuife et al. - 2023	2023	Tick	Rhipicephalus	R. evertsi	sheep_goat	Bacteria	Rickettsiaceae	Rickettsia	Rickettsia spp.	cPCR	gltA	10	0	2018	Nigeria	Convenience	In_Tick	Rickettsia africae and Rickettsia massiliae in ixodid ticks infesting small ruminants in agro‑pastoral settlements in Plateau State, Nigeria	RAS
Nnabuife et al. - 2023	2023	Tick	Rhipicephalus	R. muhsamae	sheep_goat	Bacteria	Rickettsiaceae	Rickettsia	Rickettsia spp.	cPCR	gltA	4	0	2018	Nigeria	Convenience	In_Tick	Rickettsia africae and Rickettsia massiliae in ixodid ticks infesting small ruminants in agro‑pastoral settlements in Plateau State, Nigeria	RAS
Nnabuife et al. - 2023	2023	Tick	Hyalomma	H. truncatum	sheep_goat	Bacteria	Rickettsiaceae	Rickettsia	Rickettsia spp.	cPCR	gltA	2	0	2018	Nigeria	Convenience	In_Tick	Rickettsia africae and Rickettsia massiliae in ixodid ticks infesting small ruminants in agro‑pastoral settlements in Plateau State, Nigeria	RAS
Nnabuife et al. - 2023	2023	Tick	Amblyomma	A. variegatum	sheep_goat	Bacteria	Rickettsiaceae	Rickettsia	R. africae	cPCR+sequencing	ompB	NA	4	2018	Nigeria	Convenience	In_Tick	Rickettsia africae and Rickettsia massiliae in ixodid ticks infesting small ruminants in agro‑pastoral settlements in Plateau State, Nigeria	RAS
Nnabuife et al. - 2023	2023	Tick	Rhipicephalus	R. sanguineus	sheep_goat	Bacteria	Rickettsiaceae	Rickettsia	R. africae	cPCR+sequencing	ompB	NA	1	2018	Nigeria	Convenience	In_Tick	Rickettsia africae and Rickettsia massiliae in ixodid ticks infesting small ruminants in agro‑pastoral settlements in Plateau State, Nigeria	RAS
Nnabuife et al. - 2023	2023	Tick	Rhipicephalus	R. sanguineus	sheep_goat	Bacteria	Rickettsiaceae	Rickettsia	R. massiliae	cPCR+sequencing	ompB	NA	3	2018	Nigeria	Convenience	In_Tick	Rickettsia africae and Rickettsia massiliae in ixodid ticks infesting small ruminants in agro‑pastoral settlements in Plateau State, Nigeria	RAS
Nyabongo et al. - 2021	2021	cattle				Parasite	Theileriidae	Theileria	T. parva	nPCR	p104	828	667	2017	Burundi	Convenience	cattle_blood	Prevalence of tick‑transmitted pathogens in cattle reveals that Theileria parva, Babesia bigemina and Anaplasma marginale are endemic in Burundi	RAS
Ogola et al. - 2022	2022	Tick	Rhipicephalus	R. appendiculatus	goat	Virus	Flaviviridae	Flavivirus	JMTV	RT_PCR	NS5	151	5	2019_2020	Kenya	Convenience	Pooled_Tick	Jingmen Tick Virus in Ticks from Kenya Edwin O.	RAS
Ogola et al. - 2022	2022	Tick	Hyalomma	H. truncatum	goat	Virus	Flaviviridae	Flavivirus	JMTV	RT_PCR	NS5	5	1	2019_2020	Kenya	Convenience	Pooled_Tick	Jingmen Tick Virus in Ticks from Kenya Edwin O.	RAS
Ogola et al. - 2022	2022	Tick	Rhipicephalus	R. appendiculatus	sheep	Virus	Flaviviridae	Flavivirus	JMTV	RT_PCR	NS5	122	24	2019_2020	Kenya	Convenience	Pooled_Tick	Jingmen Tick Virus in Ticks from Kenya Edwin O.	RAS
Ogola et al. - 2022	2022	Tick	Rhipicephalus	R. evertsi	sheep	Virus	Flaviviridae	Flavivirus	JMTV	RT_PCR	NS5	2	1	2019_2020	Kenya	Convenience	Pooled_Tick	Jingmen Tick Virus in Ticks from Kenya Edwin O.	RAS
Ogola et al. - 2022	2022	Tick	Hyalomma	H. truncatum	sheep	Virus	Flaviviridae	Flavivirus	JMTV	RT_PCR	NS5	4	1	2019_2020	Kenya	Convenience	Pooled_Tick	Jingmen Tick Virus in Ticks from Kenya Edwin O.	RAS
Ogola et al. - 2022	2022	Tick	Rhipicephalus	R. appendiculatus	cattle	Virus	Flaviviridae	Flavivirus	JMTV	RT_PCR	NS5	25	0	2019_2020	Kenya	Convenience	Pooled_Tick	Jingmen Tick Virus in Ticks from Kenya Edwin O.	RAS
Ogola et al. - 2022	2022	Tick	Rhipicephalus	R. evertsi	cattle	Virus	Flaviviridae	Flavivirus	JMTV	RT_PCR	NS5	2	0	2019_2020	Kenya	Convenience	Pooled_Tick	Jingmen Tick Virus in Ticks from Kenya Edwin O.	RAS
Ogola et al. - 2022	2022	Tick	Hyalomma	H. truncatum	cattle	Virus	Flaviviridae	Flavivirus	JMTV	RT_PCR	NS5	3	0	2019_2020	Kenya	Convenience	Pooled_Tick	Jingmen Tick Virus in Ticks from Kenya Edwin O.	RAS
Ogola et al. - 2023	2023	Tick	Rhipicephalus	R. appendiculatus	goat	Virus	Bunyaviridae	Phlebovirus	Phlebovirus	nPCR	RdRp	152	5	NA	Kenya	Convenience	Pooled_Tick	Phlebovirus diversity in ticks from livestock in arid ecologies in Kenya	RAS
Ogola et al. - 2023	2023	Tick	Rhipicephalus	R. evertsi	goat	Virus	Bunyaviridae	Phlebovirus	Phlebovirus	nPCR	RdRp	8	1	NA	Kenya	Convenience	Pooled_Tick	Phlebovirus diversity in ticks from livestock in arid ecologies in Kenya	RAS
Ogola et al. - 2023	2023	Tick	Hyalomma	H. truncatum	goat	Virus	Bunyaviridae	Phlebovirus	Phlebovirus	nPCR	RdRp	11	4	NA	Kenya	Convenience	Pooled_Tick	Phlebovirus diversity in ticks from livestock in arid ecologies in Kenya	RAS
Ogola et al. - 2023	2023	Tick	Rhipicephalus	R. appendiculatus	sheep	Virus	Bunyaviridae	Phlebovirus	Phlebovirus	nPCR	RdRp	127	8	NA	Kenya	Convenience	Pooled_Tick	Phlebovirus diversity in ticks from livestock in arid ecologies in Kenya	RAS
Ogola et al. - 2023	2023	Tick	Rhipicephalus	R. evertsi	sheep	Virus	Bunyaviridae	Phlebovirus	Phlebovirus	nPCR	RdRp	17	1	NA	Kenya	Convenience	Pooled_Tick	Phlebovirus diversity in ticks from livestock in arid ecologies in Kenya	RAS
Ogola et al. - 2023	2023	Tick	Hyalomma	H. truncatum	sheep	Virus	Bunyaviridae	Phlebovirus	Phlebovirus	nPCR	RdRp	8	2	NA	Kenya	Convenience	Pooled_Tick	Phlebovirus diversity in ticks from livestock in arid ecologies in Kenya	RAS
Ogola et al. - 2023	2023	Tick	Hyalomma	H. marginatum	sheep	Virus	Bunyaviridae	Phlebovirus	Phlebovirus	nPCR	RdRp	2	1	NA	Kenya	Convenience	Pooled_Tick	Phlebovirus diversity in ticks from livestock in arid ecologies in Kenya	RAS
Ogola et al. - 2023	2023	Tick	Rhipicephalus	R. appendiculatus	cattle	Virus	Bunyaviridae	Phlebovirus	Phlebovirus	nPCR	RdRp	32	4	NA	Kenya	Convenience	Pooled_Tick	Phlebovirus diversity in ticks from livestock in arid ecologies in Kenya	RAS
Ogola et al. - 2023	2023	Tick	Hyalomma	H. truncatum	cattle	Virus	Bunyaviridae	Phlebovirus	Phlebovirus	nPCR	RdRp	4	3	NA	Kenya	Convenience	Pooled_Tick	Phlebovirus diversity in ticks from livestock in arid ecologies in Kenya	RAS
Ogola et al. - 2023	2023	Tick	Rhipicephalus	R. pulchellus	cattle	Virus	Bunyaviridae	Phlebovirus	Phlebovirus	nPCR	RdRp	3	1	NA	Kenya	Convenience	Pooled_Tick	Phlebovirus diversity in ticks from livestock in arid ecologies in Kenya	RAS
Ogola et al. - 2023	2023	Tick	Rhipicephalus	R. appendiculatus	goat	Virus	Bunyaviridae	Phlebovirus	Bole tick virus	nPCR+sequencing	RdRp	NA	1	NA	Kenya	Convenience	Pooled_Tick	Phlebovirus diversity in ticks from livestock in arid ecologies in Kenya	RAS
Ogola et al. - 2023	2023	Tick	Rhipicephalus	R. appendiculatus	cattle	Virus	Bunyaviridae	Phlebovirus	Bole tick virus	nPCR+sequencing	RdRp	NA	1	NA	Kenya	Convenience	Pooled_Tick	Phlebovirus diversity in ticks from livestock in arid ecologies in Kenya	RAS
Ogola et al. - 2023	2023	Tick	Hyalomma	H. truncatum	cattle	Virus	Bunyaviridae	Phlebovirus	Bole tick virus	nPCR+sequencing	RdRp	NA	2	NA	Kenya	Convenience	Pooled_Tick	Phlebovirus diversity in ticks from livestock in arid ecologies in Kenya	RAS
Ogola et al. - 2023	2023	Tick	Hyalomma	H. truncatum	sheep	Virus	Bunyaviridae	Phlebovirus	Bole tick virus	nPCR+sequencing	RdRp	NA	2	NA	Kenya	Convenience	Pooled_Tick	Phlebovirus diversity in ticks from livestock in arid ecologies in Kenya	RAS
Ogola et al. - 2023	2023	Tick	Rhipicephalus	R. pulchellus	cattle	Virus	Bunyaviridae	Phlebovirus	Bole tick virus	nPCR+sequencing	RdRp	NA	1	NA	Kenya	Convenience	Pooled_Tick	Phlebovirus diversity in ticks from livestock in arid ecologies in Kenya	RAS
Ogola et al. - 2023	2023	Tick	Rhipicephalus	R. appendiculatus	sheep	Virus	Bunyaviridae	Phlebovirus	BDTPV	nPCR+sequencing	RdRp	NA	2	NA	Kenya	Convenience	Pooled_Tick	Phlebovirus diversity in ticks from livestock in arid ecologies in Kenya	RAS
Ogola et al. - 2023	2023	Tick	Hyalomma	H. truncatum	goat	Virus	Bunyaviridae	Phlebovirus	BDTPV	nPCR+sequencing	RdRp	NA	1	NA	Kenya	Convenience	Pooled_Tick	Phlebovirus diversity in ticks from livestock in arid ecologies in Kenya	RAS
Ogola et al. - 2023	2023	Tick	Rhipicephalus	R. evertsi	goat	Virus	Bunyaviridae	Phlebovirus	BDTPV	nPCR+sequencing	RdRp	NA	1	NA	Kenya	Convenience	Pooled_Tick	Phlebovirus diversity in ticks from livestock in arid ecologies in Kenya	RAS
Ogola et al. - 2023	2023	Tick	Rhipicephalus	R. appendiculatus	goat	Virus	Bunyaviridae	Phlebovirus	BOGV	nPCR+sequencing	RdRp	NA	2	NA	Kenya	Convenience	Pooled_Tick	Phlebovirus diversity in ticks from livestock in arid ecologies in Kenya	RAS
Ogola et al. - 2023	2023	Tick	Rhipicephalus	R. appendiculatus	goat	Virus	Bunyaviridae	Phlebovirus	PERV	nPCR+sequencing	RdRp	NA	1	NA	Kenya	Convenience	Pooled_Tick	Phlebovirus diversity in ticks from livestock in arid ecologies in Kenya	RAS
Ogola et al. - 2023	2023	Tick	Hyalomma	H. truncatum	goat	Virus	Bunyaviridae	Phlebovirus	BOGV	nPCR+sequencing	RdRp	NA	1	NA	Kenya	Convenience	Pooled_Tick	Phlebovirus diversity in ticks from livestock in arid ecologies in Kenya	RAS
Ogola et al. - 2023	2023	Tick	Hyalomma	H. truncatum	sheep	Virus	Bunyaviridae	Phlebovirus	PERV	nPCR+sequencing	RdRp	NA	1	NA	Kenya	Convenience	Pooled_Tick	Phlebovirus diversity in ticks from livestock in arid ecologies in Kenya	RAS
Ogola et al. - 2023	2023	Tick	Rhipicephalus	R. appendiculatus	goat	Virus	Bunyaviridae	Phlebovirus	Phlebovirus DSP4	nPCR+sequencing	RdRp	NA	1	NA	Kenya	Convenience	Pooled_Tick	Phlebovirus diversity in ticks from livestock in arid ecologies in Kenya	RAS
Ogola et al. - 2023	2023	Tick	Rhipicephalus	R. appendiculatus	cattle	Virus	Bunyaviridae	Phlebovirus	Phlebovirus DSP4	nPCR+sequencing	RdRp	NA	3	NA	Kenya	Convenience	Pooled_Tick	Phlebovirus diversity in ticks from livestock in arid ecologies in Kenya	RAS
Ogola et al. - 2023	2023	Tick	Rhipicephalus	R. appendiculatus	sheep	Virus	Bunyaviridae	Phlebovirus	Phlebovirus DSP4	nPCR+sequencing	RdRp	NA	4	NA	Kenya	Convenience	Pooled_Tick	Phlebovirus diversity in ticks from livestock in arid ecologies in Kenya	RAS
Ogola et al. - 2023	2023	Tick	Rhipicephalus	R. evertsi	sheep	Virus	Bunyaviridae	Phlebovirus	Phlebovirus DSP4	nPCR+sequencing	RdRp	NA	1	NA	Kenya	Convenience	Pooled_Tick	Phlebovirus diversity in ticks from livestock in arid ecologies in Kenya	RAS
Okal et al. - 2020	2020	cattle				Bacteria	Anaplasmataceae	Anaplasma	Anaplasma spp.	HRM_PCR	16S	680	311	2018_2019	Kenya	Convenience	cattle_blood	Anaplasma and Theileria Pathogens in Cattle of Lambwe Valley, Kenya: A Case for Pro-Active Surveillance in the Wildlife–Livestock Interface	RAS
Okal et al. - 2020	2020	cattle				Parasite	Theileriidae	Theileria	Theileria spp.	HRM_PCR	18S	680	565	2018_2019	Kenya	Convenience	cattle_blood	Anaplasma and Theileria Pathogens in Cattle of Lambwe Valley, Kenya: A Case for Pro-Active Surveillance in the Wildlife–Livestock Interface	RAS
Okal et al. - 2020	2020	cattle				Bacteria	Anaplasmataceae	Ehrlichia	Ehrlichia spp.	HRM_PCR	16S	680	0	2018_2019	Kenya	Convenience	cattle_blood	Anaplasma and Theileria Pathogens in Cattle of Lambwe Valley, Kenya: A Case for Pro-Active Surveillance in the Wildlife–Livestock Interface	RAS
Okal et al. - 2020	2020	cattle				Bacteria	Rickettsiaceae	Rickettsia	Rickettsia spp.	HRM_PCR	16S	680	0	2018_2019	Kenya	Convenience	cattle_blood	Anaplasma and Theileria Pathogens in Cattle of Lambwe Valley, Kenya: A Case for Pro-Active Surveillance in the Wildlife–Livestock Interface	RAS
Okal et al. - 2020	2020	cattle				Parasite	Babesiidae	Babesia	Babesia spp.	HRM_PCR	18S	680	0	2018_2019	Kenya	Convenience	cattle_blood	Anaplasma and Theileria Pathogens in Cattle of Lambwe Valley, Kenya: A Case for Pro-Active Surveillance in the Wildlife–Livestock Interface	RAS
Okal et al. - 2020	2020	cattle				Bacteria	Anaplasmataceae	Anaplasma	A. bovis	HRM_PCR+sequencing	16S	303 sub	118	2018_2019	Kenya	Convenience	cattle_blood	Anaplasma and Theileria Pathogens in Cattle of Lambwe Valley, Kenya: A Case for Pro-Active Surveillance in the Wildlife–Livestock Interface	RAS
Okal et al. - 2020	2020	cattle				Bacteria	Anaplasmataceae	Anaplasma	A. platys-like	HRM_PCR+sequencing	16S	303 sub	115	2018_2019	Kenya	Convenience	cattle_blood	Anaplasma and Theileria Pathogens in Cattle of Lambwe Valley, Kenya: A Case for Pro-Active Surveillance in the Wildlife–Livestock Interface	RAS
Okal et al. - 2020	2020	cattle				Bacteria	Anaplasmataceae	Anaplasma	A. marginale	HRM_PCR+sequencing	16S	303 sub	4	2018_2019	Kenya	Convenience	cattle_blood	Anaplasma and Theileria Pathogens in Cattle of Lambwe Valley, Kenya: A Case for Pro-Active Surveillance in the Wildlife–Livestock Interface	RAS
Okal et al. - 2020	2020	cattle				Bacteria	Anaplasmataceae	Anaplasma	Anaplasma sp. Lambwe-1	HRM_PCR+sequencing	16S	303 sub	79	2018_2019	Kenya	Convenience	cattle_blood	Anaplasma and Theileria Pathogens in Cattle of Lambwe Valley, Kenya: A Case for Pro-Active Surveillance in the Wildlife–Livestock Interface	RAS
Okal et al. - 2020	2020	cattle				Parasite	Theileriidae	Theileria	T. velifera	HRM_PCR+sequencing	18S	30 sub	272	2018_2019	Kenya	Convenience	cattle_blood	Anaplasma and Theileria Pathogens in Cattle of Lambwe Valley, Kenya: A Case for Pro-Active Surveillance in the Wildlife–Livestock Interface	RAS
Okal et al. - 2020	2020	cattle				Parasite	Theileriidae	Theileria	T. mutans	HRM_PCR+sequencing	18S	30 sub	175	2018_2019	Kenya	Convenience	cattle_blood	Anaplasma and Theileria Pathogens in Cattle of Lambwe Valley, Kenya: A Case for Pro-Active Surveillance in the Wildlife–Livestock Interface	RAS
Oligo et al. - 2023	2023	cattle				Parasite	Theileriidae	Theileria	T. parva	nPCR	p104	73	20	NA	Uganda	Convenience	cattle_blood	East Coast Fever Carrier Status and Theileria parva Breakthrough Strains in Recently ITM Vaccinated and Non-Vaccinated Cattle in Iganga District, Eastern Uganda	RAS
Omoga et al. - 2023	2023	cattle				Virus	Reoviridae	Orbivirus	KPTV	RT_PCR	segment 2	83	3	2020_2021	Kenya	Convenience	cattle_serum	Characterization of a Novel Orbivirus from Cattle Reveals Active Circulation of a Previously Unknown and Pathogenic Orbivirus in Ruminants in Kenya	RAS
Omoga et al. - 2023	2023	goat				Virus	Reoviridae	Orbivirus	KPTV	RT_PCR	segment 2	85	0	2020_2021	Kenya	Convenience	goat_serum	Characterization of a Novel Orbivirus from Cattle Reveals Active Circulation of a Previously Unknown and Pathogenic Orbivirus in Ruminants in Kenya	RAS
Omoga et al. - 2023	2023	sheep				Virus	Reoviridae	Orbivirus	KPTV	RT_PCR	segment 2	80	0	2020_2021	Kenya	Convenience	sheep_serum	Characterization of a Novel Orbivirus from Cattle Reveals Active Circulation of a Previously Unknown and Pathogenic Orbivirus in Ruminants in Kenya	RAS
Onyiche et al. - 2022	2022	goat				Parasite	Theileriidae/Babesiidae	Theileria/Babesia	Theileria/Babesia spp	cPCR	18S	184	0	2020	Nigeria	Convenience	goat_blood	Molecular survey for tick-borne pathogens and associated risk factors in sheep and goats in Kano Metropolis, Nigeria	RAS
Onyiche et al. - 2022	2022	goat				Bacteria	Anaplasmataceae	Anaplasma	Anaplasma spp.	cPCR	16S	184	25	2020	Nigeria	Convenience	goat_blood	Molecular survey for tick-borne pathogens and associated risk factors in sheep and goats in Kano Metropolis, Nigeria	RAS
Onyiche et al. - 2022	2022	goat				Bacteria	Rickettsiaceae	Rickettsia	Rickettsia spp.	cPCR	gltA	184	0	2020	Nigeria	Convenience	goat_blood	Molecular survey for tick-borne pathogens and associated risk factors in sheep and goats in Kano Metropolis, Nigeria	RAS
Onyiche et al. - 2022	2022	sheep				Parasite	Theileriidae/Babesiidae	Theileria/Babesia	Theileria/Babesia spp	cPCR	18S	162	0	2020	Nigeria	Convenience	sheep_blood	Molecular survey for tick-borne pathogens and associated risk factors in sheep and goats in Kano Metropolis, Nigeria	RAS
Onyiche et al. - 2022	2022	sheep				Bacteria	Anaplasmataceae	Anaplasma	Anaplasma spp.	cPCR	16S	162	7	2020	Nigeria	Convenience	sheep_blood	Molecular survey for tick-borne pathogens and associated risk factors in sheep and goats in Kano Metropolis, Nigeria	RAS
Onyiche et al. - 2022	2022	sheep				Bacteria	Rickettsiaceae	Rickettsia	Rickettsia spp.	cPCR	gltA	162	0	2020	Nigeria	Convenience	sheep_blood	Molecular survey for tick-borne pathogens and associated risk factors in sheep and goats in Kano Metropolis, Nigeria	RAS
Ouedraogo et al. - 2020	2020	Tick	Amblyomma	A. variegatum	cattle	Virus	Poxviridae	Parapoxvirus	Parapoxvirus	qPCR	B2L/J6R	87	16	2017	Burkina_Faso	Convenience	Pooled_Tick	Detection of Two Species of the Genus Parapoxvirus (Bovine Papular Stomatitis Virus and Pseudocowpox Virus) in Ticks Infesting Cattle in Burkina Faso	RAS
Ouedraogo et al. - 2020	2020	Tick	Amblyomma	A. variegatum	cattle	Virus	Poxviridae	Parapoxvirus	BPSV	qPCR	BPSV_J6R	87	9	2017	Burkina_Faso	Convenience	Pooled_Tick	Detection of Two Species of the Genus Parapoxvirus (Bovine Papular Stomatitis Virus and Pseudocowpox Virus) in Ticks Infesting Cattle in Burkina Faso	RAS
Ouedraogo et al. - 2020	2020	Tick	Amblyomma	A. variegatum	cattle	Virus	Poxviridae	Parapoxvirus	PCPV	qPCR	PCPV_J6R	87	7	2017	Burkina_Faso	Convenience	Pooled_Tick	Detection of Two Species of the Genus Parapoxvirus (Bovine Papular Stomatitis Virus and Pseudocowpox Virus) in Ticks Infesting Cattle in Burkina Faso	RAS
Ouedraogo et al. - 2020	2020	Tick	Amblyomma	A. variegatum	cattle	Virus	Poxviridae	Orthopoxvirus	Orthopoxvirus	qPCR	HA(J7R)	87	0	2017	Burkina_Faso	Convenience	Pooled_Tick	Detection of Two Species of the Genus Parapoxvirus (Bovine Papular Stomatitis Virus and Pseudocowpox Virus) in Ticks Infesting Cattle in Burkina Faso	RAS
Ouedraogo et al. - 2020	2020	Tick	Amblyomma	A. variegatum	cattle	Virus	Flaviviridae	Flavivirus	Flavivirus	qPCR	NS5	87	0	2017	Burkina_Faso	Convenience	Pooled_Tick	Detection of Two Species of the Genus Parapoxvirus (Bovine Papular Stomatitis Virus and Pseudocowpox Virus) in Ticks Infesting Cattle in Burkina Faso	RAS
Ouedraogo et al. - 2020	2020	Tick	Amblyomma	A. variegatum	cattle	Virus	Bunyaviridae	Phlebovirus	Rift Valley Fever Virus	qPCR	G2	87	0	2017	Burkina_Faso	Convenience	Pooled_Tick	Detection of Two Species of the Genus Parapoxvirus (Bovine Papular Stomatitis Virus and Pseudocowpox Virus) in Ticks Infesting Cattle in Burkina Faso	RAS
Ouedraogo et al. - 2020	2020	Tick	Amblyomma	A. variegatum	cattle	Virus	Nairoviridae	Orthonairovirus	CCHFV	qPCR	S_segment	87	0	2017	Burkina_Faso	Convenience	Pooled_Tick	Detection of Two Species of the Genus Parapoxvirus (Bovine Papular Stomatitis Virus and Pseudocowpox Virus) in Ticks Infesting Cattle in Burkina Faso	RAS
Ouedraogo et al. - 2020	2020	Tick	Amblyomma	A. variegatum	cattle	Virus	Bunyaviridae	Phlebovirus	Phlebovirus	qPCR	N_segment	87	0	2017	Burkina_Faso	Convenience	Pooled_Tick	Detection of Two Species of the Genus Parapoxvirus (Bovine Papular Stomatitis Virus and Pseudocowpox Virus) in Ticks Infesting Cattle in Burkina Faso	RAS
Ouedraogo et al. - 2020	2020	Tick	Hyalomma	H. rufipes	cattle	Virus	Poxviridae	Parapoxvirus	Parapoxvirus	qPCR	B2L/J6R	43	4	2017	Burkina_Faso	Convenience	Pooled_Tick	Detection of Two Species of the Genus Parapoxvirus (Bovine Papular Stomatitis Virus and Pseudocowpox Virus) in Ticks Infesting Cattle in Burkina Faso	RAS
Ouedraogo et al. - 2020	2020	Tick	Hyalomma	H. rufipes	cattle	Virus	Poxviridae	Parapoxvirus	BPSV	qPCR	BPSV_J6R	43	0	2017	Burkina_Faso	Convenience	Pooled_Tick	Detection of Two Species of the Genus Parapoxvirus (Bovine Papular Stomatitis Virus and Pseudocowpox Virus) in Ticks Infesting Cattle in Burkina Faso	RAS
Ouedraogo et al. - 2020	2020	Tick	Hyalomma	H. rufipes	cattle	Virus	Poxviridae	Parapoxvirus	PCPV	qPCR	PCPV_J6R	43	4	2017	Burkina_Faso	Convenience	Pooled_Tick	Detection of Two Species of the Genus Parapoxvirus (Bovine Papular Stomatitis Virus and Pseudocowpox Virus) in Ticks Infesting Cattle in Burkina Faso	RAS
Ouedraogo et al. - 2020	2020	Tick	Hyalomma	H. rufipes	cattle	Virus	Poxviridae	Orthopoxvirus	Orthopoxvirus	qPCR	HA(J7R)	43	0	2017	Burkina_Faso	Convenience	Pooled_Tick	Detection of Two Species of the Genus Parapoxvirus (Bovine Papular Stomatitis Virus and Pseudocowpox Virus) in Ticks Infesting Cattle in Burkina Faso	RAS
Ouedraogo et al. - 2020	2020	Tick	Hyalomma	H. rufipes	cattle	Virus	Flaviviridae	Flavivirus	Flavivirus	qPCR	NS5	43	0	2017	Burkina_Faso	Convenience	Pooled_Tick	Detection of Two Species of the Genus Parapoxvirus (Bovine Papular Stomatitis Virus and Pseudocowpox Virus) in Ticks Infesting Cattle in Burkina Faso	RAS
Ouedraogo et al. - 2020	2020	Tick	Hyalomma	H. rufipes	cattle	Virus	Bunyaviridae	Phlebovirus	Rift Valley Fever Virus	qPCR	G2	43	0	2017	Burkina_Faso	Convenience	Pooled_Tick	Detection of Two Species of the Genus Parapoxvirus (Bovine Papular Stomatitis Virus and Pseudocowpox Virus) in Ticks Infesting Cattle in Burkina Faso	RAS
Ouedraogo et al. - 2020	2020	Tick	Hyalomma	H. rufipes	cattle	Virus	Nairoviridae	Orthonairovirus	CCHFV	qPCR	S_segment	43	0	2017	Burkina_Faso	Convenience	Pooled_Tick	Detection of Two Species of the Genus Parapoxvirus (Bovine Papular Stomatitis Virus and Pseudocowpox Virus) in Ticks Infesting Cattle in Burkina Faso	RAS
Ouedraogo et al. - 2020	2020	Tick	Hyalomma	H. rufipes	cattle	Virus	Bunyaviridae	Phlebovirus	Phlebovirus	qPCR	N_segment	43	0	2017	Burkina_Faso	Convenience	Pooled_Tick	Detection of Two Species of the Genus Parapoxvirus (Bovine Papular Stomatitis Virus and Pseudocowpox Virus) in Ticks Infesting Cattle in Burkina Faso	RAS
Ouedraogo et al. - 2020	2020	Tick	Hyalomma	H. truncatum	cattle	Virus	Poxviridae	Parapoxvirus	Parapoxvirus	qPCR	B2L/J6R	37	4	2017	Burkina_Faso	Convenience	Pooled_Tick	Detection of Two Species of the Genus Parapoxvirus (Bovine Papular Stomatitis Virus and Pseudocowpox Virus) in Ticks Infesting Cattle in Burkina Faso	RAS
Ouedraogo et al. - 2020	2020	Tick	Hyalomma	H. truncatum	cattle	Virus	Poxviridae	Parapoxvirus	BPSV	qPCR	BPSV_J6R	37	1	2017	Burkina_Faso	Convenience	Pooled_Tick	Detection of Two Species of the Genus Parapoxvirus (Bovine Papular Stomatitis Virus and Pseudocowpox Virus) in Ticks Infesting Cattle in Burkina Faso	RAS
Ouedraogo et al. - 2020	2020	Tick	Hyalomma	H. truncatum	cattle	Virus	Poxviridae	Parapoxvirus	PCPV	qPCR	PCPV_J6R	37	3	2017	Burkina_Faso	Convenience	Pooled_Tick	Detection of Two Species of the Genus Parapoxvirus (Bovine Papular Stomatitis Virus and Pseudocowpox Virus) in Ticks Infesting Cattle in Burkina Faso	RAS
Ouedraogo et al. - 2020	2020	Tick	Hyalomma	H. truncatum	cattle	Virus	Poxviridae	Orthopoxvirus	Orthopoxvirus	qPCR	HA(J7R)	37	0	2017	Burkina_Faso	Convenience	Pooled_Tick	Detection of Two Species of the Genus Parapoxvirus (Bovine Papular Stomatitis Virus and Pseudocowpox Virus) in Ticks Infesting Cattle in Burkina Faso	RAS
Ouedraogo et al. - 2020	2020	Tick	Hyalomma	H. truncatum	cattle	Virus	Flaviviridae	Flavivirus	Flavivirus	qPCR	NS5	37	0	2017	Burkina_Faso	Convenience	Pooled_Tick	Detection of Two Species of the Genus Parapoxvirus (Bovine Papular Stomatitis Virus and Pseudocowpox Virus) in Ticks Infesting Cattle in Burkina Faso	RAS
Ouedraogo et al. - 2020	2020	Tick	Hyalomma	H. truncatum	cattle	Virus	Bunyaviridae	Phlebovirus	Rift Valley Fever Virus	qPCR	G2	37	0	2017	Burkina_Faso	Convenience	Pooled_Tick	Detection of Two Species of the Genus Parapoxvirus (Bovine Papular Stomatitis Virus and Pseudocowpox Virus) in Ticks Infesting Cattle in Burkina Faso	RAS
Ouedraogo et al. - 2020	2020	Tick	Hyalomma	H. truncatum	cattle	Virus	Nairoviridae	Orthonairovirus	CCHFV	qPCR	S_segment	37	0	2017	Burkina_Faso	Convenience	Pooled_Tick	Detection of Two Species of the Genus Parapoxvirus (Bovine Papular Stomatitis Virus and Pseudocowpox Virus) in Ticks Infesting Cattle in Burkina Faso	RAS
Ouedraogo et al. - 2020	2020	Tick	Hyalomma	H. truncatum	cattle	Virus	Bunyaviridae	Phlebovirus	Phlebovirus	qPCR	N_segment	37	0	2017	Burkina_Faso	Convenience	Pooled_Tick	Detection of Two Species of the Genus Parapoxvirus (Bovine Papular Stomatitis Virus and Pseudocowpox Virus) in Ticks Infesting Cattle in Burkina Faso	RAS
Ouedraogo et al. - 2021a_2021b	2021	Tick	Amblyomma	A. variegatum	cattle	Parasite	Theileriidae	Theileria	T. annulata	RLB	16S	506	4	2016_2017	Burkina_Faso	Convenience	Pooled_Tick	Cattle ticks and associated tick-borne pathogens in Burkina Faso and Benin: Apparent northern spread of Rhipicephalus microplus in Benin and first evidence of Theileria velifera and Theileria annulata & Cross border transhumance involvement in ticks and tick-borne pathogens dissemination and first evidence of Anaplasma centrale in Burkina Faso	Same sample
Ouedraogo et al. - 2021a_2021b	2021	Tick	Amblyomma	A. variegatum	cattle	Parasite	Theileriidae	Theileria	T. mutans	RLB	16S	506	44	2016_2017	Burkina_Faso	Convenience	Pooled_Tick	Cattle ticks and associated tick-borne pathogens in Burkina Faso and Benin: Apparent northern spread of Rhipicephalus microplus in Benin and first evidence of Theileria velifera and Theileria annulata & Cross border transhumance involvement in ticks and tick-borne pathogens dissemination and first evidence of Anaplasma centrale in Burkina Faso	Same sample
Ouedraogo et al. - 2021a_2021b	2021	Tick	Amblyomma	A. variegatum	cattle	Parasite	Theileriidae	Theileria	T. velifera	RLB	16S	506	17	2016_2017	Burkina_Faso	Convenience	Pooled_Tick	Cattle ticks and associated tick-borne pathogens in Burkina Faso and Benin: Apparent northern spread of Rhipicephalus microplus in Benin and first evidence of Theileria velifera and Theileria annulata & Cross border transhumance involvement in ticks and tick-borne pathogens dissemination and first evidence of Anaplasma centrale in Burkina Faso	Same sample
Ouedraogo et al. - 2021a_2021b	2021	Tick	Amblyomma	A. variegatum	cattle	Parasite	Babesiidae	Babesia	B. bovis	RLB	16S	506	2	2016_2017	Burkina_Faso	Convenience	Pooled_Tick	Cattle ticks and associated tick-borne pathogens in Burkina Faso and Benin: Apparent northern spread of Rhipicephalus microplus in Benin and first evidence of Theileria velifera and Theileria annulata & Cross border transhumance involvement in ticks and tick-borne pathogens dissemination and first evidence of Anaplasma centrale in Burkina Faso	Same sample
Ouedraogo et al. - 2021a_2021b	2021	Tick	Amblyomma	A. variegatum	cattle	Parasite	Babesiidae	Babesia	B. bigemina	RLB	16S	506	0	2016_2017	Burkina_Faso	Convenience	Pooled_Tick	Cattle ticks and associated tick-borne pathogens in Burkina Faso and Benin: Apparent northern spread of Rhipicephalus microplus in Benin and first evidence of Theileria velifera and Theileria annulata & Cross border transhumance involvement in ticks and tick-borne pathogens dissemination and first evidence of Anaplasma centrale in Burkina Faso	Same sample
Ouedraogo et al. - 2021a_2021b	2021	Tick	Amblyomma	A. variegatum	cattle	Bacteria	Anaplasmataceae	Anaplasma	A. marginale	RLB	16S	506	0	2016_2017	Burkina_Faso	Convenience	Pooled_Tick	Cattle ticks and associated tick-borne pathogens in Burkina Faso and Benin: Apparent northern spread of Rhipicephalus microplus in Benin and first evidence of Theileria velifera and Theileria annulata & Cross border transhumance involvement in ticks and tick-borne pathogens dissemination and first evidence of Anaplasma centrale in Burkina Faso	Same sample
Ouedraogo et al. - 2021a_2021b	2021	Tick	Amblyomma	A. variegatum	cattle	Bacteria	Anaplasmataceae	Ehrlichia	E. ruminantium	RLB	16S	506	5	2016_2017	Burkina_Faso	Convenience	Pooled_Tick	Cattle ticks and associated tick-borne pathogens in Burkina Faso and Benin: Apparent northern spread of Rhipicephalus microplus in Benin and first evidence of Theileria velifera and Theileria annulata & Cross border transhumance involvement in ticks and tick-borne pathogens dissemination and first evidence of Anaplasma centrale in Burkina Faso	Same sample
Ouedraogo et al. - 2021a_2021b	2021	Tick	Hyalomma	H. rufipes	cattle	Parasite	Theileriidae	Theileria	T. annulata	RLB	16S	157	1	2016_2017	Burkina_Faso	Convenience	Pooled_Tick	Cattle ticks and associated tick-borne pathogens in Burkina Faso and Benin: Apparent northern spread of Rhipicephalus microplus in Benin and first evidence of Theileria velifera and Theileria annulata & Cross border transhumance involvement in ticks and tick-borne pathogens dissemination and first evidence of Anaplasma centrale in Burkina Faso	Same sample
Ouedraogo et al. - 2021a_2021b	2021	Tick	Hyalomma	H. rufipes	cattle	Parasite	Theileriidae	Theileria	T. mutans	RLB	16S	157	5	2016_2017	Burkina_Faso	Convenience	Pooled_Tick	Cattle ticks and associated tick-borne pathogens in Burkina Faso and Benin: Apparent northern spread of Rhipicephalus microplus in Benin and first evidence of Theileria velifera and Theileria annulata & Cross border transhumance involvement in ticks and tick-borne pathogens dissemination and first evidence of Anaplasma centrale in Burkina Faso	Same sample
Ouedraogo et al. - 2021a_2021b	2021	Tick	Hyalomma	H. rufipes	cattle	Parasite	Theileriidae	Theileria	T. velifera	RLB	16S	157	3	2016_2017	Burkina_Faso	Convenience	Pooled_Tick	Cattle ticks and associated tick-borne pathogens in Burkina Faso and Benin: Apparent northern spread of Rhipicephalus microplus in Benin and first evidence of Theileria velifera and Theileria annulata & Cross border transhumance involvement in ticks and tick-borne pathogens dissemination and first evidence of Anaplasma centrale in Burkina Faso	Same sample
Ouedraogo et al. - 2021a_2021b	2021	Tick	Hyalomma	H. rufipes	cattle	Parasite	Babesiidae	Babesia	B. bovis	RLB	16S	157	2	2016_2017	Burkina_Faso	Convenience	Pooled_Tick	Cattle ticks and associated tick-borne pathogens in Burkina Faso and Benin: Apparent northern spread of Rhipicephalus microplus in Benin and first evidence of Theileria velifera and Theileria annulata & Cross border transhumance involvement in ticks and tick-borne pathogens dissemination and first evidence of Anaplasma centrale in Burkina Faso	Same sample
Ouedraogo et al. - 2021a_2021b	2021	Tick	Hyalomma	H. rufipes	cattle	Parasite	Babesiidae	Babesia	B. bigemina	RLB	16S	157	0	2016_2017	Burkina_Faso	Convenience	Pooled_Tick	Cattle ticks and associated tick-borne pathogens in Burkina Faso and Benin: Apparent northern spread of Rhipicephalus microplus in Benin and first evidence of Theileria velifera and Theileria annulata & Cross border transhumance involvement in ticks and tick-borne pathogens dissemination and first evidence of Anaplasma centrale in Burkina Faso	Same sample
Ouedraogo et al. - 2021a_2021b	2021	Tick	Hyalomma	H. rufipes	cattle	Bacteria	Anaplasmataceae	Anaplasma	A. marginale	RLB	16S	157	0	2016_2017	Burkina_Faso	Convenience	Pooled_Tick	Cattle ticks and associated tick-borne pathogens in Burkina Faso and Benin: Apparent northern spread of Rhipicephalus microplus in Benin and first evidence of Theileria velifera and Theileria annulata & Cross border transhumance involvement in ticks and tick-borne pathogens dissemination and first evidence of Anaplasma centrale in Burkina Faso	Same sample
Ouedraogo et al. - 2021a_2021b	2021	Tick	Hyalomma	H. rufipes	cattle	Bacteria	Anaplasmataceae	Ehrlichia	E. ruminantium	RLB	16S	157	0	2016_2017	Burkina_Faso	Convenience	Pooled_Tick	Cattle ticks and associated tick-borne pathogens in Burkina Faso and Benin: Apparent northern spread of Rhipicephalus microplus in Benin and first evidence of Theileria velifera and Theileria annulata & Cross border transhumance involvement in ticks and tick-borne pathogens dissemination and first evidence of Anaplasma centrale in Burkina Faso	Same sample
Ouedraogo et al. - 2021a_2021b	2021	Tick	Rhipicephalus	R. geigyi	cattle	Parasite	Theileriidae	Theileria	T. annulata	RLB	16S	145	0	2016_2017	Burkina_Faso	Convenience	Pooled_Tick	Cattle ticks and associated tick-borne pathogens in Burkina Faso and Benin: Apparent northern spread of Rhipicephalus microplus in Benin and first evidence of Theileria velifera and Theileria annulata & Cross border transhumance involvement in ticks and tick-borne pathogens dissemination and first evidence of Anaplasma centrale in Burkina Faso	Same sample
Ouedraogo et al. - 2021a_2021b	2021	Tick	Rhipicephalus	R. geigyi	cattle	Parasite	Theileriidae	Theileria	T. mutans	RLB	16S	145	9	2016_2017	Burkina_Faso	Convenience	Pooled_Tick	Cattle ticks and associated tick-borne pathogens in Burkina Faso and Benin: Apparent northern spread of Rhipicephalus microplus in Benin and first evidence of Theileria velifera and Theileria annulata & Cross border transhumance involvement in ticks and tick-borne pathogens dissemination and first evidence of Anaplasma centrale in Burkina Faso	Same sample
Ouedraogo et al. - 2021a_2021b	2021	Tick	Rhipicephalus	R. geigyi	cattle	Parasite	Theileriidae	Theileria	T. velifera	RLB	16S	145	3	2016_2017	Burkina_Faso	Convenience	Pooled_Tick	Cattle ticks and associated tick-borne pathogens in Burkina Faso and Benin: Apparent northern spread of Rhipicephalus microplus in Benin and first evidence of Theileria velifera and Theileria annulata & Cross border transhumance involvement in ticks and tick-borne pathogens dissemination and first evidence of Anaplasma centrale in Burkina Faso	Same sample
Ouedraogo et al. - 2021a_2021b	2021	Tick	Rhipicephalus	R. geigyi	cattle	Parasite	Babesiidae	Babesia	B. bovis	RLB	16S	145	1	2016_2017	Burkina_Faso	Convenience	Pooled_Tick	Cattle ticks and associated tick-borne pathogens in Burkina Faso and Benin: Apparent northern spread of Rhipicephalus microplus in Benin and first evidence of Theileria velifera and Theileria annulata & Cross border transhumance involvement in ticks and tick-borne pathogens dissemination and first evidence of Anaplasma centrale in Burkina Faso	Same sample
Ouedraogo et al. - 2021a_2021b	2021	Tick	Rhipicephalus	R. geigyi	cattle	Parasite	Babesiidae	Babesia	B. bigemina	RLB	16S	145	0	2016_2017	Burkina_Faso	Convenience	Pooled_Tick	Cattle ticks and associated tick-borne pathogens in Burkina Faso and Benin: Apparent northern spread of Rhipicephalus microplus in Benin and first evidence of Theileria velifera and Theileria annulata & Cross border transhumance involvement in ticks and tick-borne pathogens dissemination and first evidence of Anaplasma centrale in Burkina Faso	Same sample
Ouedraogo et al. - 2021a_2021b	2021	Tick	Rhipicephalus	R. geigyi	cattle	Bacteria	Anaplasmataceae	Anaplasma	A. marginale	RLB	16S	145	0	2016_2017	Burkina_Faso	Convenience	Pooled_Tick	Cattle ticks and associated tick-borne pathogens in Burkina Faso and Benin: Apparent northern spread of Rhipicephalus microplus in Benin and first evidence of Theileria velifera and Theileria annulata & Cross border transhumance involvement in ticks and tick-borne pathogens dissemination and first evidence of Anaplasma centrale in Burkina Faso	Same sample
Ouedraogo et al. - 2021a_2021b	2021	Tick	Rhipicephalus	R. geigyi	cattle	Bacteria	Anaplasmataceae	Ehrlichia	E. ruminantium	RLB	16S	145	0	2016_2017	Burkina_Faso	Convenience	Pooled_Tick	Cattle ticks and associated tick-borne pathogens in Burkina Faso and Benin: Apparent northern spread of Rhipicephalus microplus in Benin and first evidence of Theileria velifera and Theileria annulata & Cross border transhumance involvement in ticks and tick-borne pathogens dissemination and first evidence of Anaplasma centrale in Burkina Faso	Same sample
Ouedraogo et al. - 2021a_2021b	2021	Tick	Rhipicephalus	R. decoloratus	cattle	Parasite	Theileriidae	Theileria	T. annulata	RLB	16S	121	2	2016_2017	Burkina_Faso	Convenience	Pooled_Tick	Cattle ticks and associated tick-borne pathogens in Burkina Faso and Benin: Apparent northern spread of Rhipicephalus microplus in Benin and first evidence of Theileria velifera and Theileria annulata & Cross border transhumance involvement in ticks and tick-borne pathogens dissemination and first evidence of Anaplasma centrale in Burkina Faso	Same sample
Ouedraogo et al. - 2021a_2021b	2021	Tick	Rhipicephalus	R. decoloratus	cattle	Parasite	Theileriidae	Theileria	T. mutans	RLB	16S	121	6	2016_2017	Burkina_Faso	Convenience	Pooled_Tick	Cattle ticks and associated tick-borne pathogens in Burkina Faso and Benin: Apparent northern spread of Rhipicephalus microplus in Benin and first evidence of Theileria velifera and Theileria annulata & Cross border transhumance involvement in ticks and tick-borne pathogens dissemination and first evidence of Anaplasma centrale in Burkina Faso	Same sample
Ouedraogo et al. - 2021a_2021b	2021	Tick	Rhipicephalus	R. decoloratus	cattle	Parasite	Theileriidae	Theileria	T. velifera	RLB	16S	121	4	2016_2017	Burkina_Faso	Convenience	Pooled_Tick	Cattle ticks and associated tick-borne pathogens in Burkina Faso and Benin: Apparent northern spread of Rhipicephalus microplus in Benin and first evidence of Theileria velifera and Theileria annulata & Cross border transhumance involvement in ticks and tick-borne pathogens dissemination and first evidence of Anaplasma centrale in Burkina Faso	Same sample
Ouedraogo et al. - 2021a_2021b	2021	Tick	Rhipicephalus	R. decoloratus	cattle	Parasite	Babesiidae	Babesia	B. bovis	RLB	16S	121	2	2016_2017	Burkina_Faso	Convenience	Pooled_Tick	Cattle ticks and associated tick-borne pathogens in Burkina Faso and Benin: Apparent northern spread of Rhipicephalus microplus in Benin and first evidence of Theileria velifera and Theileria annulata & Cross border transhumance involvement in ticks and tick-borne pathogens dissemination and first evidence of Anaplasma centrale in Burkina Faso	Same sample
Ouedraogo et al. - 2021a_2021b	2021	Tick	Rhipicephalus	R. decoloratus	cattle	Parasite	Babesiidae	Babesia	B. bigemina	RLB	16S	121	2	2016_2017	Burkina_Faso	Convenience	Pooled_Tick	Cattle ticks and associated tick-borne pathogens in Burkina Faso and Benin: Apparent northern spread of Rhipicephalus microplus in Benin and first evidence of Theileria velifera and Theileria annulata & Cross border transhumance involvement in ticks and tick-borne pathogens dissemination and first evidence of Anaplasma centrale in Burkina Faso	Same sample
Ouedraogo et al. - 2021a_2021b	2021	Tick	Rhipicephalus	R. decoloratus	cattle	Bacteria	Anaplasmataceae	Anaplasma	A. marginale	RLB	16S	121	1	2016_2017	Burkina_Faso	Convenience	Pooled_Tick	Cattle ticks and associated tick-borne pathogens in Burkina Faso and Benin: Apparent northern spread of Rhipicephalus microplus in Benin and first evidence of Theileria velifera and Theileria annulata & Cross border transhumance involvement in ticks and tick-borne pathogens dissemination and first evidence of Anaplasma centrale in Burkina Faso	Same sample
Ouedraogo et al. - 2021a_2021b	2021	Tick	Rhipicephalus	R. decoloratus	cattle	Bacteria	Anaplasmataceae	Ehrlichia	E. ruminantium	RLB	16S	121	0	2016_2017	Burkina_Faso	Convenience	Pooled_Tick	Cattle ticks and associated tick-borne pathogens in Burkina Faso and Benin: Apparent northern spread of Rhipicephalus microplus in Benin and first evidence of Theileria velifera and Theileria annulata & Cross border transhumance involvement in ticks and tick-borne pathogens dissemination and first evidence of Anaplasma centrale in Burkina Faso	Same sample
Ouedraogo et al. - 2021a_2021b	2021	Tick	Amblyomma	A. variegatum	cattle	Parasite	Theileriidae	Theileria	T. annulata	RLB	16S	432	8	2016_2017	Benin	Convenience	Pooled_Tick	Cattle ticks and associated tick-borne pathogens in Burkina Faso and Benin: Apparent northern spread of Rhipicephalus microplus in Benin and first evidence of Theileria velifera and Theileria annulata & Cross border transhumance involvement in ticks and tick-borne pathogens dissemination and first evidence of Anaplasma centrale in Burkina Faso	Same sample
Ouedraogo et al. - 2021a_2021b	2021	Tick	Amblyomma	A. variegatum	cattle	Parasite	Theileriidae	Theileria	T. mutans	RLB	16S	432	16	2016_2017	Benin	Convenience	Pooled_Tick	Cattle ticks and associated tick-borne pathogens in Burkina Faso and Benin: Apparent northern spread of Rhipicephalus microplus in Benin and first evidence of Theileria velifera and Theileria annulata & Cross border transhumance involvement in ticks and tick-borne pathogens dissemination and first evidence of Anaplasma centrale in Burkina Faso	Same sample
Ouedraogo et al. - 2021a_2021b	2021	Tick	Amblyomma	A. variegatum	cattle	Parasite	Theileriidae	Theileria	T. velifera	RLB	16S	432	3	2016_2017	Benin	Convenience	Pooled_Tick	Cattle ticks and associated tick-borne pathogens in Burkina Faso and Benin: Apparent northern spread of Rhipicephalus microplus in Benin and first evidence of Theileria velifera and Theileria annulata & Cross border transhumance involvement in ticks and tick-borne pathogens dissemination and first evidence of Anaplasma centrale in Burkina Faso	Same sample
Ouedraogo et al. - 2021a_2021b	2021	Tick	Amblyomma	A. variegatum	cattle	Parasite	Babesiidae	Babesia	B. bovis	RLB	16S	432	0	2016_2017	Benin	Convenience	Pooled_Tick	Cattle ticks and associated tick-borne pathogens in Burkina Faso and Benin: Apparent northern spread of Rhipicephalus microplus in Benin and first evidence of Theileria velifera and Theileria annulata & Cross border transhumance involvement in ticks and tick-borne pathogens dissemination and first evidence of Anaplasma centrale in Burkina Faso	Same sample
Ouedraogo et al. - 2021a_2021b	2021	Tick	Amblyomma	A. variegatum	cattle	Parasite	Babesiidae	Babesia	B. bigemina	RLB	16S	432	0	2016_2017	Benin	Convenience	Pooled_Tick	Cattle ticks and associated tick-borne pathogens in Burkina Faso and Benin: Apparent northern spread of Rhipicephalus microplus in Benin and first evidence of Theileria velifera and Theileria annulata & Cross border transhumance involvement in ticks and tick-borne pathogens dissemination and first evidence of Anaplasma centrale in Burkina Faso	Same sample
Ouedraogo et al. - 2021a_2021b	2021	Tick	Amblyomma	A. variegatum	cattle	Bacteria	Anaplasmataceae	Anaplasma	A. marginale	RLB	16S	432	0	2016_2017	Benin	Convenience	Pooled_Tick	Cattle ticks and associated tick-borne pathogens in Burkina Faso and Benin: Apparent northern spread of Rhipicephalus microplus in Benin and first evidence of Theileria velifera and Theileria annulata & Cross border transhumance involvement in ticks and tick-borne pathogens dissemination and first evidence of Anaplasma centrale in Burkina Faso	Same sample
Ouedraogo et al. - 2021a_2021b	2021	Tick	Amblyomma	A. variegatum	cattle	Bacteria	Anaplasmataceae	Ehrlichia	E. ruminantium	RLB	16S	432	1	2016_2017	Benin	Convenience	Pooled_Tick	Cattle ticks and associated tick-borne pathogens in Burkina Faso and Benin: Apparent northern spread of Rhipicephalus microplus in Benin and first evidence of Theileria velifera and Theileria annulata & Cross border transhumance involvement in ticks and tick-borne pathogens dissemination and first evidence of Anaplasma centrale in Burkina Faso	Same sample
Ouedraogo et al. - 2021a_2021b	2021	Tick	Hyalomma	H. rufipes	cattle	Parasite	Theileriidae	Theileria	T. annulata	RLB	16S	106	3	2016_2017	Benin	Convenience	Pooled_Tick	Cattle ticks and associated tick-borne pathogens in Burkina Faso and Benin: Apparent northern spread of Rhipicephalus microplus in Benin and first evidence of Theileria velifera and Theileria annulata & Cross border transhumance involvement in ticks and tick-borne pathogens dissemination and first evidence of Anaplasma centrale in Burkina Faso	Same sample
Ouedraogo et al. - 2021a_2021b	2021	Tick	Hyalomma	H. rufipes	cattle	Parasite	Theileriidae	Theileria	T. mutans	RLB	16S	106	0	2016_2017	Benin	Convenience	Pooled_Tick	Cattle ticks and associated tick-borne pathogens in Burkina Faso and Benin: Apparent northern spread of Rhipicephalus microplus in Benin and first evidence of Theileria velifera and Theileria annulata & Cross border transhumance involvement in ticks and tick-borne pathogens dissemination and first evidence of Anaplasma centrale in Burkina Faso	Same sample
Ouedraogo et al. - 2021a_2021b	2021	Tick	Hyalomma	H. rufipes	cattle	Parasite	Theileriidae	Theileria	T. velifera	RLB	16S	106	0	2016_2017	Benin	Convenience	Pooled_Tick	Cattle ticks and associated tick-borne pathogens in Burkina Faso and Benin: Apparent northern spread of Rhipicephalus microplus in Benin and first evidence of Theileria velifera and Theileria annulata & Cross border transhumance involvement in ticks and tick-borne pathogens dissemination and first evidence of Anaplasma centrale in Burkina Faso	Same sample
Ouedraogo et al. - 2021a_2021b	2021	Tick	Hyalomma	H. rufipes	cattle	Parasite	Babesiidae	Babesia	B. bovis	RLB	16S	106	0	2016_2017	Benin	Convenience	Pooled_Tick	Cattle ticks and associated tick-borne pathogens in Burkina Faso and Benin: Apparent northern spread of Rhipicephalus microplus in Benin and first evidence of Theileria velifera and Theileria annulata & Cross border transhumance involvement in ticks and tick-borne pathogens dissemination and first evidence of Anaplasma centrale in Burkina Faso	Same sample
Ouedraogo et al. - 2021a_2021b	2021	Tick	Hyalomma	H. rufipes	cattle	Parasite	Babesiidae	Babesia	B. bigemina	RLB	16S	106	0	2016_2017	Benin	Convenience	Pooled_Tick	Cattle ticks and associated tick-borne pathogens in Burkina Faso and Benin: Apparent northern spread of Rhipicephalus microplus in Benin and first evidence of Theileria velifera and Theileria annulata & Cross border transhumance involvement in ticks and tick-borne pathogens dissemination and first evidence of Anaplasma centrale in Burkina Faso	Same sample
Ouedraogo et al. - 2021a_2021b	2021	Tick	Hyalomma	H. rufipes	cattle	Bacteria	Anaplasmataceae	Anaplasma	A. marginale	RLB	16S	106	0	2016_2017	Benin	Convenience	Pooled_Tick	Cattle ticks and associated tick-borne pathogens in Burkina Faso and Benin: Apparent northern spread of Rhipicephalus microplus in Benin and first evidence of Theileria velifera and Theileria annulata & Cross border transhumance involvement in ticks and tick-borne pathogens dissemination and first evidence of Anaplasma centrale in Burkina Faso	Same sample
Ouedraogo et al. - 2021a_2021b	2021	Tick	Hyalomma	H. rufipes	cattle	Bacteria	Anaplasmataceae	Ehrlichia	E. ruminantium	RLB	16S	106	0	2016_2017	Benin	Convenience	Pooled_Tick	Cattle ticks and associated tick-borne pathogens in Burkina Faso and Benin: Apparent northern spread of Rhipicephalus microplus in Benin and first evidence of Theileria velifera and Theileria annulata & Cross border transhumance involvement in ticks and tick-borne pathogens dissemination and first evidence of Anaplasma centrale in Burkina Faso	Same sample
Ouedraogo et al. - 2021a_2021b	2021	Tick	Rhipicephalus	R. geigyi	cattle	Parasite	Theileriidae	Theileria	T. annulata	RLB	16S	185	4	2016_2017	Benin	Convenience	Pooled_Tick	Cattle ticks and associated tick-borne pathogens in Burkina Faso and Benin: Apparent northern spread of Rhipicephalus microplus in Benin and first evidence of Theileria velifera and Theileria annulata & Cross border transhumance involvement in ticks and tick-borne pathogens dissemination and first evidence of Anaplasma centrale in Burkina Faso	Same sample
Ouedraogo et al. - 2021a_2021b	2021	Tick	Rhipicephalus	R. geigyi	cattle	Parasite	Theileriidae	Theileria	T. mutans	RLB	16S	185	3	2016_2017	Benin	Convenience	Pooled_Tick	Cattle ticks and associated tick-borne pathogens in Burkina Faso and Benin: Apparent northern spread of Rhipicephalus microplus in Benin and first evidence of Theileria velifera and Theileria annulata & Cross border transhumance involvement in ticks and tick-borne pathogens dissemination and first evidence of Anaplasma centrale in Burkina Faso	Same sample
Ouedraogo et al. - 2021a_2021b	2021	Tick	Rhipicephalus	R. geigyi	cattle	Parasite	Theileriidae	Theileria	T. velifera	RLB	16S	185	0	2016_2017	Benin	Convenience	Pooled_Tick	Cattle ticks and associated tick-borne pathogens in Burkina Faso and Benin: Apparent northern spread of Rhipicephalus microplus in Benin and first evidence of Theileria velifera and Theileria annulata & Cross border transhumance involvement in ticks and tick-borne pathogens dissemination and first evidence of Anaplasma centrale in Burkina Faso	Same sample
Ouedraogo et al. - 2021a_2021b	2021	Tick	Rhipicephalus	R. geigyi	cattle	Parasite	Babesiidae	Babesia	B. bovis	RLB	16S	185	0	2016_2017	Benin	Convenience	Pooled_Tick	Cattle ticks and associated tick-borne pathogens in Burkina Faso and Benin: Apparent northern spread of Rhipicephalus microplus in Benin and first evidence of Theileria velifera and Theileria annulata & Cross border transhumance involvement in ticks and tick-borne pathogens dissemination and first evidence of Anaplasma centrale in Burkina Faso	Same sample
Ouedraogo et al. - 2021a_2021b	2021	Tick	Rhipicephalus	R. geigyi	cattle	Parasite	Babesiidae	Babesia	B. bigemina	RLB	16S	185	2	2016_2017	Benin	Convenience	Pooled_Tick	Cattle ticks and associated tick-borne pathogens in Burkina Faso and Benin: Apparent northern spread of Rhipicephalus microplus in Benin and first evidence of Theileria velifera and Theileria annulata & Cross border transhumance involvement in ticks and tick-borne pathogens dissemination and first evidence of Anaplasma centrale in Burkina Faso	Same sample
Ouedraogo et al. - 2021a_2021b	2021	Tick	Rhipicephalus	R. geigyi	cattle	Bacteria	Anaplasmataceae	Anaplasma	A. marginale	RLB	16S	185	0	2016_2017	Benin	Convenience	Pooled_Tick	Cattle ticks and associated tick-borne pathogens in Burkina Faso and Benin: Apparent northern spread of Rhipicephalus microplus in Benin and first evidence of Theileria velifera and Theileria annulata & Cross border transhumance involvement in ticks and tick-borne pathogens dissemination and first evidence of Anaplasma centrale in Burkina Faso	Same sample
Ouedraogo et al. - 2021a_2021b	2021	Tick	Rhipicephalus	R. geigyi	cattle	Bacteria	Anaplasmataceae	Ehrlichia	E. ruminantium	RLB	16S	185	0	2016_2017	Benin	Convenience	Pooled_Tick	Cattle ticks and associated tick-borne pathogens in Burkina Faso and Benin: Apparent northern spread of Rhipicephalus microplus in Benin and first evidence of Theileria velifera and Theileria annulata & Cross border transhumance involvement in ticks and tick-borne pathogens dissemination and first evidence of Anaplasma centrale in Burkina Faso	Same sample
Ouedraogo et al. - 2021a_2021b	2021	Tick	Rhipicephalus	R. decoloratus	cattle	Parasite	Theileriidae	Theileria	T. annulata	RLB	16S	88	3	2016_2017	Benin	Convenience	Pooled_Tick	Cattle ticks and associated tick-borne pathogens in Burkina Faso and Benin: Apparent northern spread of Rhipicephalus microplus in Benin and first evidence of Theileria velifera and Theileria annulata & Cross border transhumance involvement in ticks and tick-borne pathogens dissemination and first evidence of Anaplasma centrale in Burkina Faso	Same sample
Ouedraogo et al. - 2021a_2021b	2021	Tick	Rhipicephalus	R. decoloratus	cattle	Parasite	Theileriidae	Theileria	T. mutans	RLB	16S	88	2	2016_2017	Benin	Convenience	Pooled_Tick	Cattle ticks and associated tick-borne pathogens in Burkina Faso and Benin: Apparent northern spread of Rhipicephalus microplus in Benin and first evidence of Theileria velifera and Theileria annulata & Cross border transhumance involvement in ticks and tick-borne pathogens dissemination and first evidence of Anaplasma centrale in Burkina Faso	Same sample
Ouedraogo et al. - 2021a_2021b	2021	Tick	Rhipicephalus	R. decoloratus	cattle	Parasite	Theileriidae	Theileria	T. velifera	RLB	16S	88	0	2016_2017	Benin	Convenience	Pooled_Tick	Cattle ticks and associated tick-borne pathogens in Burkina Faso and Benin: Apparent northern spread of Rhipicephalus microplus in Benin and first evidence of Theileria velifera and Theileria annulata & Cross border transhumance involvement in ticks and tick-borne pathogens dissemination and first evidence of Anaplasma centrale in Burkina Faso	Same sample
Ouedraogo et al. - 2021a_2021b	2021	Tick	Rhipicephalus	R. decoloratus	cattle	Parasite	Babesiidae	Babesia	B. bovis	RLB	16S	88	0	2016_2017	Benin	Convenience	Pooled_Tick	Cattle ticks and associated tick-borne pathogens in Burkina Faso and Benin: Apparent northern spread of Rhipicephalus microplus in Benin and first evidence of Theileria velifera and Theileria annulata & Cross border transhumance involvement in ticks and tick-borne pathogens dissemination and first evidence of Anaplasma centrale in Burkina Faso	Same sample
Ouedraogo et al. - 2021a_2021b	2021	Tick	Rhipicephalus	R. decoloratus	cattle	Parasite	Babesiidae	Babesia	B. bigemina	RLB	16S	88	6	2016_2017	Benin	Convenience	Pooled_Tick	Cattle ticks and associated tick-borne pathogens in Burkina Faso and Benin: Apparent northern spread of Rhipicephalus microplus in Benin and first evidence of Theileria velifera and Theileria annulata & Cross border transhumance involvement in ticks and tick-borne pathogens dissemination and first evidence of Anaplasma centrale in Burkina Faso	Same sample
Ouedraogo et al. - 2021a_2021b	2021	Tick	Rhipicephalus	R. decoloratus	cattle	Bacteria	Anaplasmataceae	Anaplasma	A. marginale	RLB	16S	88	0	2016_2017	Benin	Convenience	Pooled_Tick	Cattle ticks and associated tick-borne pathogens in Burkina Faso and Benin: Apparent northern spread of Rhipicephalus microplus in Benin and first evidence of Theileria velifera and Theileria annulata & Cross border transhumance involvement in ticks and tick-borne pathogens dissemination and first evidence of Anaplasma centrale in Burkina Faso	Same sample
Ouedraogo et al. - 2021a_2021b	2021	Tick	Rhipicephalus	R. decoloratus	cattle	Bacteria	Anaplasmataceae	Ehrlichia	E. ruminantium	RLB	16S	88	0	2016_2017	Benin	Convenience	Pooled_Tick	Cattle ticks and associated tick-borne pathogens in Burkina Faso and Benin: Apparent northern spread of Rhipicephalus microplus in Benin and first evidence of Theileria velifera and Theileria annulata & Cross border transhumance involvement in ticks and tick-borne pathogens dissemination and first evidence of Anaplasma centrale in Burkina Faso	Same sample
Ouedraogo et al. - 2021a_2021b	2021	Tick	Rhipicephalus	R. annulatus	cattle	Parasite	Theileriidae	Theileria	T. annulata	RLB	16S	16	0	2016_2017	Benin	Convenience	Pooled_Tick	Cattle ticks and associated tick-borne pathogens in Burkina Faso and Benin: Apparent northern spread of Rhipicephalus microplus in Benin and first evidence of Theileria velifera and Theileria annulata & Cross border transhumance involvement in ticks and tick-borne pathogens dissemination and first evidence of Anaplasma centrale in Burkina Faso	Same sample
Ouedraogo et al. - 2021a_2021b	2021	Tick	Rhipicephalus	R. annulatus	cattle	Parasite	Theileriidae	Theileria	T. mutans	RLB	16S	16	0	2016_2017	Benin	Convenience	Pooled_Tick	Cattle ticks and associated tick-borne pathogens in Burkina Faso and Benin: Apparent northern spread of Rhipicephalus microplus in Benin and first evidence of Theileria velifera and Theileria annulata & Cross border transhumance involvement in ticks and tick-borne pathogens dissemination and first evidence of Anaplasma centrale in Burkina Faso	Same sample
Ouedraogo et al. - 2021a_2021b	2021	Tick	Rhipicephalus	R. annulatus	cattle	Parasite	Theileriidae	Theileria	T. velifera	RLB	16S	16	0	2016_2017	Benin	Convenience	Pooled_Tick	Cattle ticks and associated tick-borne pathogens in Burkina Faso and Benin: Apparent northern spread of Rhipicephalus microplus in Benin and first evidence of Theileria velifera and Theileria annulata & Cross border transhumance involvement in ticks and tick-borne pathogens dissemination and first evidence of Anaplasma centrale in Burkina Faso	Same sample
Ouedraogo et al. - 2021a_2021b	2021	Tick	Rhipicephalus	R. annulatus	cattle	Parasite	Babesiidae	Babesia	B. bovis	RLB	16S	16	0	2016_2017	Benin	Convenience	Pooled_Tick	Cattle ticks and associated tick-borne pathogens in Burkina Faso and Benin: Apparent northern spread of Rhipicephalus microplus in Benin and first evidence of Theileria velifera and Theileria annulata & Cross border transhumance involvement in ticks and tick-borne pathogens dissemination and first evidence of Anaplasma centrale in Burkina Faso	Same sample
Ouedraogo et al. - 2021a_2021b	2021	Tick	Rhipicephalus	R. annulatus	cattle	Parasite	Babesiidae	Babesia	B. bigemina	RLB	16S	16	0	2016_2017	Benin	Convenience	Pooled_Tick	Cattle ticks and associated tick-borne pathogens in Burkina Faso and Benin: Apparent northern spread of Rhipicephalus microplus in Benin and first evidence of Theileria velifera and Theileria annulata & Cross border transhumance involvement in ticks and tick-borne pathogens dissemination and first evidence of Anaplasma centrale in Burkina Faso	Same sample
Ouedraogo et al. - 2021a_2021b	2021	Tick	Rhipicephalus	R. annulatus	cattle	Bacteria	Anaplasmataceae	Anaplasma	A. marginale	RLB	16S	16	0	2016_2017	Benin	Convenience	Pooled_Tick	Cattle ticks and associated tick-borne pathogens in Burkina Faso and Benin: Apparent northern spread of Rhipicephalus microplus in Benin and first evidence of Theileria velifera and Theileria annulata & Cross border transhumance involvement in ticks and tick-borne pathogens dissemination and first evidence of Anaplasma centrale in Burkina Faso	Same sample
Ouedraogo et al. - 2021a_2021b	2021	Tick	Rhipicephalus	R. annulatus	cattle	Bacteria	Anaplasmataceae	Ehrlichia	E. ruminantium	RLB	16S	16	0	2016_2017	Benin	Convenience	Pooled_Tick	Cattle ticks and associated tick-borne pathogens in Burkina Faso and Benin: Apparent northern spread of Rhipicephalus microplus in Benin and first evidence of Theileria velifera and Theileria annulata & Cross border transhumance involvement in ticks and tick-borne pathogens dissemination and first evidence of Anaplasma centrale in Burkina Faso	Same sample
Ouedraogo et al. - 2021a_2021b	2021	Tick	Rhipicephalus	R. microplus	cattle	Parasite	Theileriidae	Theileria	T. annulata	RLB	16S	186	4	2016_2017	Benin	Convenience	Pooled_Tick	Cattle ticks and associated tick-borne pathogens in Burkina Faso and Benin: Apparent northern spread of Rhipicephalus microplus in Benin and first evidence of Theileria velifera and Theileria annulata & Cross border transhumance involvement in ticks and tick-borne pathogens dissemination and first evidence of Anaplasma centrale in Burkina Faso	Same sample
Ouedraogo et al. - 2021a_2021b	2021	Tick	Rhipicephalus	R. microplus	cattle	Parasite	Theileriidae	Theileria	T. mutans	RLB	16S	186	2	2016_2017	Benin	Convenience	Pooled_Tick	Cattle ticks and associated tick-borne pathogens in Burkina Faso and Benin: Apparent northern spread of Rhipicephalus microplus in Benin and first evidence of Theileria velifera and Theileria annulata & Cross border transhumance involvement in ticks and tick-borne pathogens dissemination and first evidence of Anaplasma centrale in Burkina Faso	Same sample
Ouedraogo et al. - 2021a_2021b	2021	Tick	Rhipicephalus	R. microplus	cattle	Parasite	Theileriidae	Theileria	T. velifera	RLB	16S	186	0	2016_2017	Benin	Convenience	Pooled_Tick	Cattle ticks and associated tick-borne pathogens in Burkina Faso and Benin: Apparent northern spread of Rhipicephalus microplus in Benin and first evidence of Theileria velifera and Theileria annulata & Cross border transhumance involvement in ticks and tick-borne pathogens dissemination and first evidence of Anaplasma centrale in Burkina Faso	Same sample
Ouedraogo et al. - 2021a_2021b	2021	Tick	Rhipicephalus	R. microplus	cattle	Parasite	Babesiidae	Babesia	B. bovis	RLB	16S	186	1	2016_2017	Benin	Convenience	Pooled_Tick	Cattle ticks and associated tick-borne pathogens in Burkina Faso and Benin: Apparent northern spread of Rhipicephalus microplus in Benin and first evidence of Theileria velifera and Theileria annulata & Cross border transhumance involvement in ticks and tick-borne pathogens dissemination and first evidence of Anaplasma centrale in Burkina Faso	Same sample
Ouedraogo et al. - 2021a_2021b	2021	Tick	Rhipicephalus	R. microplus	cattle	Parasite	Babesiidae	Babesia	B. bigemina	RLB	16S	186	1	2016_2017	Benin	Convenience	Pooled_Tick	Cattle ticks and associated tick-borne pathogens in Burkina Faso and Benin: Apparent northern spread of Rhipicephalus microplus in Benin and first evidence of Theileria velifera and Theileria annulata & Cross border transhumance involvement in ticks and tick-borne pathogens dissemination and first evidence of Anaplasma centrale in Burkina Faso	Same sample
Ouedraogo et al. - 2021a_2021b	2021	Tick	Rhipicephalus	R. microplus	cattle	Bacteria	Anaplasmataceae	Anaplasma	A. marginale	RLB	16S	186	0	2016_2017	Benin	Convenience	Pooled_Tick	Cattle ticks and associated tick-borne pathogens in Burkina Faso and Benin: Apparent northern spread of Rhipicephalus microplus in Benin and first evidence of Theileria velifera and Theileria annulata & Cross border transhumance involvement in ticks and tick-borne pathogens dissemination and first evidence of Anaplasma centrale in Burkina Faso	Same sample
Ouedraogo et al. - 2021a_2021b	2021	Tick	Rhipicephalus	R. microplus	cattle	Bacteria	Anaplasmataceae	Ehrlichia	E. ruminantium	RLB	16S	186	0	2016_2017	Benin	Convenience	Pooled_Tick	Cattle ticks and associated tick-borne pathogens in Burkina Faso and Benin: Apparent northern spread of Rhipicephalus microplus in Benin and first evidence of Theileria velifera and Theileria annulata & Cross border transhumance involvement in ticks and tick-borne pathogens dissemination and first evidence of Anaplasma centrale in Burkina Faso	Same sample
Oundo et al. - 2022	2022	cattle				Bacteria	Anaplasmataceae	Anaplasma	A. marginale	HRM_PCR+sequencing	msp4	1486	186	2019	Kenya	Convenience	cattle_blood	Epidemiology of tick-borne pathogens of cattle and tick control practices in coastal Kenya	RAS
Oundo et al. - 2022	2022	cattle				Bacteria	Anaplasmataceae	Anaplasma	A. platys-like	HRM_PCR+sequencing	msp4	1486	43	2019	Kenya	Convenience	cattle_blood	Epidemiology of tick-borne pathogens of cattle and tick control practices in coastal Kenya	RAS
Oundo et al. - 2022	2022	cattle				Bacteria	Anaplasmataceae	Anaplasma	Anaplasma spp.	HRM_PCR+sequencing	msp4	1486	1	2019	Kenya	Convenience	cattle_blood	Epidemiology of tick-borne pathogens of cattle and tick control practices in coastal Kenya	RAS
Oundo et al. - 2022	2022	cattle				Parasite	Babesiidae	Babesia	B. bigemina	HRM_PCR+sequencing	18S	1486	8	2019	Kenya	Convenience	cattle_blood	Epidemiology of tick-borne pathogens of cattle and tick control practices in coastal Kenya	RAS
Oundo et al. - 2022	2022	cattle				Parasite	Theileriidae	Theileria	T. parva	HRM_PCR+sequencing	18S	1486	152	2019	Kenya	Convenience	cattle_blood	Epidemiology of tick-borne pathogens of cattle and tick control practices in coastal Kenya	RAS
Oundo et al. - 2022	2022	cattle				Parasite	Theileriidae	Theileria	T. velifera	HRM_PCR+sequencing	18S	1486	18	2019	Kenya	Convenience	cattle_blood	Epidemiology of tick-borne pathogens of cattle and tick control practices in coastal Kenya	RAS
Oundo et al. - 2022	2022	cattle				Bacteria	Anaplasmataceae	Ehrlichia	Ehrlichia spp.	HRM_PCR+sequencing	16S	1486	0	2019	Kenya	Convenience	cattle_blood	Epidemiology of tick-borne pathogens of cattle and tick control practices in coastal Kenya	RAS
Oundo et al. - 2022	2022	cattle				Bacteria	Rickettsiaceae	Rickettsia	Rickettsia spp.	HRM_PCR+sequencing	16S	1486	0	2019	Kenya	Convenience	cattle_blood	Epidemiology of tick-borne pathogens of cattle and tick control practices in coastal Kenya	RAS
Palomar et al. - 2022	2022	Tick	Amblyomma	A. variegatum	cattle	Bacteria	Rickettsiaceae	Rickettsia	R. africae	cPCR+sequencing	ompA	2	2	2017	Angola	Convenience	Pooled_Tick	Old zoonotic agents and novel variants of tick‑borne microorganisms from Benguela (Angola), July 2017	RAS
Palomar et al. - 2022	2022	Tick	Amblyomma	A. variegatum	cattle	Bacteria	Anaplasmataceae	Anaplasma	Anaplasma spp.	cPCR+sequencing	groEL	2	0	2017	Angola	Convenience	Pooled_Tick	Old zoonotic agents and novel variants of tick‑borne microorganisms from Benguela (Angola), July 2017	RAS
Palomar et al. - 2022	2022	Tick	Amblyomma	A. variegatum	cattle	Bacteria	Anaplasmataceae	Ehrlichia	Ehrlichia spp.	cPCR+sequencing	groEL	2	0	2017	Angola	Convenience	Pooled_Tick	Old zoonotic agents and novel variants of tick‑borne microorganisms from Benguela (Angola), July 2017	RAS
Palomar et al. - 2022	2022	Tick	Amblyomma	A. variegatum	cattle	Bacteria	Spirochaetaceae	Borrelia	Borrelia spp.	cPCR+sequencing	flaB/glpQ	2	0	2017	Angola	Convenience	Pooled_Tick	Old zoonotic agents and novel variants of tick‑borne microorganisms from Benguela (Angola), July 2017	RAS
Palomar et al. - 2022	2022	Tick	Amblyomma	A. variegatum	cattle	Bacteria	Coxiellaceae	Coxiella	Coxiella spp.	cPCR+sequencing	rpoB/groEL	2	2	2017	Angola	Convenience	Pooled_Tick	Old zoonotic agents and novel variants of tick‑borne microorganisms from Benguela (Angola), July 2017	RAS
Palomar et al. - 2022	2022	Tick	Amblyomma	A. variegatum	cattle	Parasite	Theileriidae	Theileria	Theileria spp.	cPCR+sequencing	18S	2	0	2017	Angola	Convenience	Pooled_Tick	Old zoonotic agents and novel variants of tick‑borne microorganisms from Benguela (Angola), July 2017	RAS
Palomar et al. - 2022	2022	Tick	Amblyomma	A. variegatum	cattle	Parasite	Babesiidae	Babesia	Babesia spp.	cPCR+sequencing	18S/ITS1/ITS2	2	2	2017	Angola	Convenience	Pooled_Tick	Old zoonotic agents and novel variants of tick‑borne microorganisms from Benguela (Angola), July 2017	RAS
Palomar et al. - 2022	2022	Tick	Amblyomma	A. variegatum	cattle	Bacteria	Coxiellaceae	Coxiella	C. burnetii	cPCR+sequencing	IS1111	2	0	2017	Angola	Convenience	Pooled_Tick	Old zoonotic agents and novel variants of tick‑borne microorganisms from Benguela (Angola), July 2017	RAS
Palomar et al. - 2022	2022	Tick	Hyalomma	H. marginatum	cattle	Bacteria	Rickettsiaceae	Rickettsia	R. aeschlimannii	cPCR+sequencing	ompA	3	3	2017	Angola	Convenience	Pooled_Tick	Old zoonotic agents and novel variants of tick‑borne microorganisms from Benguela (Angola), July 2017	RAS
Palomar et al. - 2022	2022	Tick	Hyalomma	H. marginatum	cattle	Bacteria	Anaplasmataceae	Anaplasma	Anaplasma spp.	cPCR+sequencing	groEL	3	0	2017	Angola	Convenience	Pooled_Tick	Old zoonotic agents and novel variants of tick‑borne microorganisms from Benguela (Angola), July 2017	RAS
Palomar et al. - 2022	2022	Tick	Hyalomma	H. marginatum	cattle	Bacteria	Anaplasmataceae	Ehrlichia	Ehrlichia spp.	cPCR+sequencing	groEL	3	0	2017	Angola	Convenience	Pooled_Tick	Old zoonotic agents and novel variants of tick‑borne microorganisms from Benguela (Angola), July 2017	RAS
Palomar et al. - 2022	2022	Tick	Hyalomma	H. marginatum	cattle	Bacteria	Spirochaetaceae	Borrelia	Borrelia spp.	cPCR+sequencing	flaB/glpQ	3	0	2017	Angola	Convenience	Pooled_Tick	Old zoonotic agents and novel variants of tick‑borne microorganisms from Benguela (Angola), July 2017	RAS
Palomar et al. - 2022	2022	Tick	Hyalomma	H. marginatum	cattle	Parasite	Theileriidae	Theileria	Theileria spp.	cPCR+sequencing	18S	3	0	2017	Angola	Convenience	Pooled_Tick	Old zoonotic agents and novel variants of tick‑borne microorganisms from Benguela (Angola), July 2017	RAS
Palomar et al. - 2022	2022	Tick	Hyalomma	H. marginatum	cattle	Parasite	Babesiidae	Babesia	Babesia spp.	cPCR+sequencing	18S	3	0	2017	Angola	Convenience	Pooled_Tick	Old zoonotic agents and novel variants of tick‑borne microorganisms from Benguela (Angola), July 2017	RAS
Palomar et al. - 2022	2022	Tick	Hyalomma	H. marginatum	cattle	Bacteria	Coxiellaceae	Coxiella	C. burnetii	cPCR+sequencing	IS1111	3	0	2017	Angola	Convenience	Pooled_Tick	Old zoonotic agents and novel variants of tick‑borne microorganisms from Benguela (Angola), July 2017	RAS
Palomar et al. - 2022	2022	Tick	Rhipicephalus	R. decoloratus	cattle	Bacteria	Rickettsiaceae	Rickettsia	R. africae	cPCR+sequencing	ompA	16	1	2017	Angola	Convenience	Pooled_Tick	Old zoonotic agents and novel variants of tick‑borne microorganisms from Benguela (Angola), July 2017	RAS
Palomar et al. - 2022	2022	Tick	Rhipicephalus	R. decoloratus	cattle	Bacteria	Anaplasmataceae	Anaplasma	Anaplasma spp.	cPCR+sequencing	groEL	16	0	2017	Angola	Convenience	Pooled_Tick	Old zoonotic agents and novel variants of tick‑borne microorganisms from Benguela (Angola), July 2017	RAS
Palomar et al. - 2022	2022	Tick	Rhipicephalus	R. decoloratus	cattle	Bacteria	Anaplasmataceae	Ehrlichia	Ehrlichia spp.	cPCR+sequencing	groEL/gltA/16S	16	6	2017	Angola	Convenience	Pooled_Tick	Old zoonotic agents and novel variants of tick‑borne microorganisms from Benguela (Angola), July 2017	RAS
Palomar et al. - 2022	2022	Tick	Rhipicephalus	R. decoloratus	cattle	Bacteria	Spirochaetaceae	Borrelia	Borrelia spp.	cPCR+sequencing	flaB/glpQ	16	0	2017	Angola	Convenience	Pooled_Tick	Old zoonotic agents and novel variants of tick‑borne microorganisms from Benguela (Angola), July 2017	RAS
Palomar et al. - 2022	2022	Tick	Rhipicephalus	R. decoloratus	cattle	Bacteria	Coxiellaceae	Coxiella	Coxiella spp.	cPCR+sequencing	rpoB/groEL/16S	16	16	2017	Angola	Convenience	Pooled_Tick	Old zoonotic agents and novel variants of tick‑borne microorganisms from Benguela (Angola), July 2017	RAS
Palomar et al. - 2022	2022	Tick	Rhipicephalus	R. decoloratus	cattle	Parasite	Theileriidae	Theileria	Theileria spp.	cPCR+sequencing	18S	16	0	2017	Angola	Convenience	Pooled_Tick	Old zoonotic agents and novel variants of tick‑borne microorganisms from Benguela (Angola), July 2017	RAS
Palomar et al. - 2022	2022	Tick	Rhipicephalus	R. decoloratus	cattle	Bacteria	Coxiellaceae	Coxiella	C. burnetii	cPCR+sequencing	IS1111	16	0	2017	Angola	Convenience	Pooled_Tick	Old zoonotic agents and novel variants of tick‑borne microorganisms from Benguela (Angola), July 2017	RAS
Palomar et al. - 2022	2022	Tick	Rhipicephalus	R. decoloratus	cattle	Parasite	Babesiidae	Babesia	B. bigemina	cPCR+sequencing	18S/ITS1/ITS2	16	2	2017	Angola	Convenience	Pooled_Tick	Old zoonotic agents and novel variants of tick‑borne microorganisms from Benguela (Angola), July 2017	RAS
Palomar et al. - 2022	2022	Tick	Rhipicephalus	R. duttoni	cattle	Bacteria	Rickettsiaceae	Rickettsia	Rickettsia spp.	cPCR+sequencing	ompA	2	0	2017	Angola	Convenience	Pooled_Tick	Old zoonotic agents and novel variants of tick‑borne microorganisms from Benguela (Angola), July 2017	RAS
Palomar et al. - 2022	2022	Tick	Rhipicephalus	R. duttoni	cattle	Bacteria	Anaplasmataceae	Anaplasma	Anaplasma spp.	cPCR+sequencing	groEL	2	0	2017	Angola	Convenience	Pooled_Tick	Old zoonotic agents and novel variants of tick‑borne microorganisms from Benguela (Angola), July 2017	RAS
Palomar et al. - 2022	2022	Tick	Rhipicephalus	R. duttoni	cattle	Bacteria	Anaplasmataceae	Ehrlichia	Ehrlichia spp.	cPCR+sequencing	groEL	2	0	2017	Angola	Convenience	Pooled_Tick	Old zoonotic agents and novel variants of tick‑borne microorganisms from Benguela (Angola), July 2017	RAS
Palomar et al. - 2022	2022	Tick	Rhipicephalus	R. duttoni	cattle	Bacteria	Spirochaetaceae	Borrelia	Borrelia spp.	cPCR+sequencing	flaB/glpQ	2	0	2017	Angola	Convenience	Pooled_Tick	Old zoonotic agents and novel variants of tick‑borne microorganisms from Benguela (Angola), July 2017	RAS
Palomar et al. - 2022	2022	Tick	Rhipicephalus	R. duttoni	cattle	Bacteria	Coxiellaceae	Coxiella	Coxiella spp.	cPCR+sequencing	rpoB/groEL	2	2	2017	Angola	Convenience	Pooled_Tick	Old zoonotic agents and novel variants of tick‑borne microorganisms from Benguela (Angola), July 2017	RAS
Palomar et al. - 2022	2022	Tick	Rhipicephalus	R. duttoni	cattle	Parasite	Theileriidae	Theileria	Theileria spp.	cPCR+sequencing	18S	2	0	2017	Angola	Convenience	Pooled_Tick	Old zoonotic agents and novel variants of tick‑borne microorganisms from Benguela (Angola), July 2017	RAS
Palomar et al. - 2022	2022	Tick	Rhipicephalus	R. duttoni	cattle	Parasite	Babesiidae	Babesia	Babesia spp.	cPCR+sequencing	18S	2	0	2017	Angola	Convenience	Pooled_Tick	Old zoonotic agents and novel variants of tick‑borne microorganisms from Benguela (Angola), July 2017	RAS
Palomar et al. - 2022	2022	Tick	Rhipicephalus	R. duttoni	cattle	Bacteria	Coxiellaceae	Coxiella	C. burnetii	cPCR+sequencing	IS1111	2	0	2017	Angola	Convenience	Pooled_Tick	Old zoonotic agents and novel variants of tick‑borne microorganisms from Benguela (Angola), July 2017	RAS
Palomar et al. - 2022	2022	Tick	Rhipicephalus	R. evertsi mimeticus	cattle	Bacteria	Rickettsiaceae	Rickettsia	Rickettsia spp.	cPCR+sequencing	ompA	1	0	2017	Angola	Convenience	Pooled_Tick	Old zoonotic agents and novel variants of tick‑borne microorganisms from Benguela (Angola), July 2017	RAS
Palomar et al. - 2022	2022	Tick	Rhipicephalus	R. evertsi mimeticus	cattle	Bacteria	Anaplasmataceae	Anaplasma	Anaplasma spp.	cPCR+sequencing	groEL	1	0	2017	Angola	Convenience	Pooled_Tick	Old zoonotic agents and novel variants of tick‑borne microorganisms from Benguela (Angola), July 2017	RAS
Palomar et al. - 2022	2022	Tick	Rhipicephalus	R. evertsi mimeticus	cattle	Bacteria	Anaplasmataceae	Ehrlichia	Ehrlichia spp.	cPCR+sequencing	groEL	1	0	2017	Angola	Convenience	Pooled_Tick	Old zoonotic agents and novel variants of tick‑borne microorganisms from Benguela (Angola), July 2017	RAS
Palomar et al. - 2022	2022	Tick	Rhipicephalus	R. evertsi mimeticus	cattle	Bacteria	Spirochaetaceae	Borrelia	Borrelia spp.	cPCR+sequencing	flaB/glpQ	1	0	2017	Angola	Convenience	Pooled_Tick	Old zoonotic agents and novel variants of tick‑borne microorganisms from Benguela (Angola), July 2017	RAS
Palomar et al. - 2022	2022	Tick	Rhipicephalus	R. evertsi mimeticus	cattle	Bacteria	Coxiellaceae	Coxiella	Coxiella spp.	cPCR+sequencing	rpoB/groEL	1	1	2017	Angola	Convenience	Pooled_Tick	Old zoonotic agents and novel variants of tick‑borne microorganisms from Benguela (Angola), July 2017	RAS
Palomar et al. - 2022	2022	Tick	Rhipicephalus	R. evertsi mimeticus	cattle	Parasite	Theileriidae	Theileria	Theileria spp.	cPCR+sequencing	18S	1	0	2017	Angola	Convenience	Pooled_Tick	Old zoonotic agents and novel variants of tick‑borne microorganisms from Benguela (Angola), July 2017	RAS
Palomar et al. - 2022	2022	Tick	Rhipicephalus	R. evertsi mimeticus	cattle	Parasite	Babesiidae	Babesia	Babesia spp.	cPCR+sequencing	18S	1	0	2017	Angola	Convenience	Pooled_Tick	Old zoonotic agents and novel variants of tick‑borne microorganisms from Benguela (Angola), July 2017	RAS
Palomar et al. - 2022	2022	Tick	Rhipicephalus	R. evertsi mimeticus	cattle	Bacteria	Coxiellaceae	Coxiella	C. burnetii	cPCR+sequencing	IS1111	1	0	2017	Angola	Convenience	Pooled_Tick	Old zoonotic agents and novel variants of tick‑borne microorganisms from Benguela (Angola), July 2017	RAS
Palomar et al. - 2022	2022	Tick	Rhipicephalus	Rhipicephalus spp.	cattle	Bacteria	Rickettsiaceae	Rickettsia	Rickettsia spp.	cPCR+sequencing	ompA	1	0	2017	Angola	Convenience	Pooled_Tick	Old zoonotic agents and novel variants of tick‑borne microorganisms from Benguela (Angola), July 2017	RAS
Palomar et al. - 2022	2022	Tick	Rhipicephalus	Rhipicephalus spp.	cattle	Bacteria	Anaplasmataceae	Anaplasma	Anaplasma spp.	cPCR+sequencing	groEL	1	0	2017	Angola	Convenience	Pooled_Tick	Old zoonotic agents and novel variants of tick‑borne microorganisms from Benguela (Angola), July 2017	RAS
Palomar et al. - 2022	2022	Tick	Rhipicephalus	Rhipicephalus spp.	cattle	Bacteria	Anaplasmataceae	Ehrlichia	Ehrlichia spp.	cPCR+sequencing	groEL	1	0	2017	Angola	Convenience	Pooled_Tick	Old zoonotic agents and novel variants of tick‑borne microorganisms from Benguela (Angola), July 2017	RAS
Palomar et al. - 2022	2022	Tick	Rhipicephalus	Rhipicephalus spp.	cattle	Bacteria	Spirochaetaceae	Borrelia	Borrelia spp.	cPCR+sequencing	flaB/glpQ	1	0	2017	Angola	Convenience	Pooled_Tick	Old zoonotic agents and novel variants of tick‑borne microorganisms from Benguela (Angola), July 2017	RAS
Palomar et al. - 2022	2022	Tick	Rhipicephalus	Rhipicephalus spp.	cattle	Bacteria	Coxiellaceae	Coxiella	Coxiella spp.	cPCR+sequencing	rpoB/groEL	1	1	2017	Angola	Convenience	Pooled_Tick	Old zoonotic agents and novel variants of tick‑borne microorganisms from Benguela (Angola), July 2017	RAS
Palomar et al. - 2022	2022	Tick	Rhipicephalus	Rhipicephalus spp.	cattle	Parasite	Theileriidae	Theileria	Theileria spp.	cPCR+sequencing	18S	1	0	2017	Angola	Convenience	Pooled_Tick	Old zoonotic agents and novel variants of tick‑borne microorganisms from Benguela (Angola), July 2017	RAS
Palomar et al. - 2022	2022	Tick	Rhipicephalus	Rhipicephalus spp.	cattle	Parasite	Babesiidae	Babesia	Babesia spp.	cPCR+sequencing	18S	1	0	2017	Angola	Convenience	Pooled_Tick	Old zoonotic agents and novel variants of tick‑borne microorganisms from Benguela (Angola), July 2017	RAS
Palomar et al. - 2022	2022	Tick	Rhipicephalus	Rhipicephalus spp.	cattle	Bacteria	Coxiellaceae	Coxiella	C. burnetii	cPCR+sequencing	IS1111	1	0	2017	Angola	Convenience	Pooled_Tick	Old zoonotic agents and novel variants of tick‑borne microorganisms from Benguela (Angola), July 2017	RAS
Peter et al. - 2020	2020	cattle				Bacteria	Anaplasmataceae	Anaplasma	Anaplasma spp.	cPCR	16S	306	61	2017	Kenya	Convenience	cattle_blood	Molecular prevalence of emerging Anaplasma and Ehrlichia pathogens in apparently healthy dairy cattle in periurban Nairobi, Kenya	RAS
Peter et al. - 2020	2020	cattle				Bacteria	Anaplasmataceae	Ehrlichia	Ehrlichia spp.	cPCR	16S	306	10	2017	Kenya	Convenience	cattle_blood	Molecular prevalence of emerging Anaplasma and Ehrlichia pathogens in apparently healthy dairy cattle in periurban Nairobi, Kenya	RAS
Peter et al. - 2020	2020	cattle				Bacteria	Anaplasmataceae	Anaplasma	A. platys-like	cPCR+sequencing	16S	21 sub	13	2017	Kenya	Convenience	cattle_blood	Molecular prevalence of emerging Anaplasma and Ehrlichia pathogens in apparently healthy dairy cattle in periurban Nairobi, Kenya	RAS
Peter et al. - 2020	2020	cattle				Bacteria	Anaplasmataceae	Anaplasma	A. marginale	cPCR+sequencing	16S	22 sub	9	2017	Kenya	Convenience	cattle_blood	Molecular prevalence of emerging Anaplasma and Ehrlichia pathogens in apparently healthy dairy cattle in periurban Nairobi, Kenya	RAS
Peter et al. - 2020	2020	cattle				Bacteria	Anaplasmataceae	Anaplasma	A. bovis	cPCR+sequencing	16S	23 sub	4	2017	Kenya	Convenience	cattle_blood	Molecular prevalence of emerging Anaplasma and Ehrlichia pathogens in apparently healthy dairy cattle in periurban Nairobi, Kenya	RAS
Peter et al. - 2020	2020	cattle				Bacteria	Anaplasmataceae	Ehrlichia	E. minasensis	cPCR+sequencing	16S	4 sub	4	2017	Kenya	Convenience	cattle_blood	Molecular prevalence of emerging Anaplasma and Ehrlichia pathogens in apparently healthy dairy cattle in periurban Nairobi, Kenya	RAS
Pienaar et al. - 2020	2020	cattle				Parasite	Theileriidae	Theileria	Theileria sp. Buffalo	qPCR	NA	265	58	2013	South_Africa	Convenience	cattle_blood	Investigations into the carrier-state of Theileria sp. (buffalo) in cattle	RAS
Pienaar et al. - 2020	2020	cattle				Parasite	Theileriidae	Theileria	T. parva	qPCR	NA	265	78	2013	South_Africa	Convenience	cattle_blood	Investigations into the carrier-state of Theileria sp. (buffalo) in cattle	RAS
Pillay et al. - 2023	2023	Tick	Amblyomma	A. hebraeum	cattle	Bacteria	Rickettsiaceae	Rickettsia	Rickettsia spp.	nPCR	ompA/17 kDa	260	122	NA	South_Africa	Convenience	In_Tick	Low genetic diversity and population structuring of Amblyomma hebraeum and Rickettsia africae from coastal and inland regions in the Eastern Cape Province of South Africa	RAS
Pillay et al. - 2023	2023	Tick	Amblyomma	A. hebraeum	cattle	Bacteria	Rickettsiaceae	Rickettsia	R. africae	nPCR+sequencing	ompA/17 kDa	NA	34	NA	South_Africa	Convenience	In_Tick	Low genetic diversity and population structuring of Amblyomma hebraeum and Rickettsia africae from coastal and inland regions in the Eastern Cape Province of South Africa	RAS
Pothmann et al. - 2016	2016	cattle				Bacteria	Anaplasmataceae	Anaplasma	A. marginale	qPCR	msp1	214	192	2012	Madagascar	Convenience	cattle_blood	Prevalence and genetic characterization of Anaplasma marginale inzebu cattle (Bos indicus) and their ticks (Amblyomma variegatum,Rhipicephalus microplus) from Madagascar	RAS
Pothmann et al. - 2016	2016	Tick	Amblyomma	A. variegatum	cattle	Bacteria	Anaplasmataceae	Anaplasma	A. marginale	qPCR	msp1	321	167	2012	Madagascar	Convenience	In_Tick	Prevalence and genetic characterization of Anaplasma marginale inzebu cattle (Bos indicus) and their ticks (Amblyomma variegatum,Rhipicephalus microplus) from Madagascar	RAS
Pothmann et al. - 2016	2016	Tick	Rhipicephalus	R. microplus	cattle	Bacteria	Anaplasmataceae	Anaplasma	A. marginale	qPCR	msp1	178	144	2012	Madagascar	Convenience	In_Tick	Prevalence and genetic characterization of Anaplasma marginale inzebu cattle (Bos indicus) and their ticks (Amblyomma variegatum,Rhipicephalus microplus) from Madagascar	RAS
Ramabu et al. - 2018	2018	cattle				Bacteria	Anaplasmataceae	Anaplasma	Anaplasma spp.	nPCR	msp5	429	135	2014_2015	South_Africa	Convenience	cattle_blood	Anaplasma infection prevalence in beef and dairy cattle in the south east region of Botswana	RAS
Ramos et al. - 2019	2019	Human				Bacteria	Rickettsiaceae	Rickettsia	R. bellii	RLB	NA	394	3	2013	Ethiopia	Convenience	Hum_blood	Arthropod-Borne Bacteria Cause Nonmalarial Fever in Rural Ethiopia: A Cross-Sectional Study in 394 Patients	RAS
Ramos et al. - 2019	2019	Human				Bacteria	Rickettsiaceae	Rickettsia	R. felis	RLB	NA	394	3	2013	Ethiopia	Convenience	Hum_blood	Arthropod-Borne Bacteria Cause Nonmalarial Fever in Rural Ethiopia: A Cross-Sectional Study in 394 Patients	RAS
Ramos et al. - 2019	2019	Human				Bacteria	Spirochaetaceae	Borrelia	Borrelia spp.	RLB	NA	394	3	2013	Ethiopia	Convenience	Hum_blood	Arthropod-Borne Bacteria Cause Nonmalarial Fever in Rural Ethiopia: A Cross-Sectional Study in 394 Patients	RAS
Ratmanov et al. - 2013	2013	Human				Bacteria	Coxiellaceae	Coxiella	C. burnetii	cPCR	IS1111	874	4	2008–2011	Senegal	Convenience	Hum_blood	The Correlation of Q Fever and Coxiella burnetii DNA in Household Environments in Rural Senegal	RAS
Ringo et al. - 2018a	2018	goat				Parasite	Theileriidae	Theileria	T. ovis	nPCR+sequencing	18S	61	14	NA	South_Africa	Convenience	goat_blood	Molecular analysis of tick-borne protozoan and rickettsial pathogens in small ruminants from two South African provinces	RAS
Ringo et al. - 2018a	2018	goat				Bacteria	Anaplasmataceae	Anaplasma	A. ovis	nPCR	msp4	61	28	NA	South_Africa	Convenience	goat_blood	Molecular analysis of tick-borne protozoan and rickettsial pathogens in small ruminants from two South African provinces	RAS
Ringo et al. - 2018a	2018	goat				Bacteria	Anaplasmataceae	Ehrlichia	E. ruminantium	nPCR	pCS20	61	12	NA	South_Africa	Convenience	goat_blood	Molecular analysis of tick-borne protozoan and rickettsial pathogens in small ruminants from two South African provinces	RAS
Ringo et al. - 2018a	2018	goat				Bacteria	Anaplasmataceae	Anaplasma	A. phagocytophilum	nPCR	epank1	61	0	NA	South_Africa	Convenience	goat_blood	Molecular analysis of tick-borne protozoan and rickettsial pathogens in small ruminants from two South African provinces	RAS
Ringo et al. - 2018a	2018	goat				Bacteria	Rickettsiaceae	Rickettsia	Rickettsia spp.	nPCR	ompA	61	0	NA	South_Africa	Convenience	goat_blood	Molecular analysis of tick-borne protozoan and rickettsial pathogens in small ruminants from two South African provinces	RAS
Ringo et al. - 2018a	2018	goat				Parasite	Babesiidae	Babesia	B. bovis	nPCR	SSU	61	0	NA	South_Africa	Convenience	goat_blood	Molecular analysis of tick-borne protozoan and rickettsial pathogens in small ruminants from two South African provinces	RAS
Ringo et al. - 2018a	2018	sheep				Parasite	Theileriidae	Theileria	T. ovis	nPCR+sequencing	18S	30	4	NA	South_Africa	Convenience	sheep_blood	Molecular analysis of tick-borne protozoan and rickettsial pathogens in small ruminants from two South African provinces	RAS
Ringo et al. - 2018a	2018	sheep				Bacteria	Anaplasmataceae	Anaplasma	A. ovis	nPCR	msp4	30	5	NA	South_Africa	Convenience	sheep_blood	Molecular analysis of tick-borne protozoan and rickettsial pathogens in small ruminants from two South African provinces	RAS
Ringo et al. - 2018a	2018	sheep				Bacteria	Anaplasmataceae	Ehrlichia	E. ruminantium	nPCR	pCS20	30	1	NA	South_Africa	Convenience	sheep_blood	Molecular analysis of tick-borne protozoan and rickettsial pathogens in small ruminants from two South African provinces	RAS
Ringo et al. - 2018a	2018	sheep				Bacteria	Anaplasmataceae	Anaplasma	A. phagocytophilum	nPCR	epank1	30	0	NA	South_Africa	Convenience	sheep_blood	Molecular analysis of tick-borne protozoan and rickettsial pathogens in small ruminants from two South African provinces	RAS
Ringo et al. - 2018a	2018	sheep				Bacteria	Rickettsiaceae	Rickettsia	Rickettsia spp.	nPCR	ompA	30	0	NA	South_Africa	Convenience	sheep_blood	Molecular analysis of tick-borne protozoan and rickettsial pathogens in small ruminants from two South African provinces	RAS
Ringo et al. - 2018a	2018	sheep				Parasite	Babesiidae	Babesia	B. bovis	nPCR	SSU	30	0	NA	South_Africa	Convenience	sheep_blood	Molecular analysis of tick-borne protozoan and rickettsial pathogens in small ruminants from two South African provinces	RAS
Ringo et al. - 2018b	2018	cattle				Parasite	Theileriidae	Theileria	Theileria spp.	nPCR	18S	245	153	2017	Tanzania	Convenience	cattle_blood	Molecular detection and characterization of tick-borne protozoan and rickettsial pathogens isolated from cattle on Pemba Island, Tanzania	RAS
Ringo et al. - 2018b	2018	cattle				Parasite	Theileriidae	Theileria	T. parva	nPCR+sequencing	18S	245	63	2017	Tanzania	Convenience	cattle_blood	Molecular detection and characterization of tick-borne protozoan and rickettsial pathogens isolated from cattle on Pemba Island, Tanzania	RAS
Ringo et al. - 2018b	2018	cattle				Parasite	Theileriidae	Theileria	T. mutans	nPCR+sequencing	18S	245	105	2017	Tanzania	Convenience	cattle_blood	Molecular detection and characterization of tick-borne protozoan and rickettsial pathogens isolated from cattle on Pemba Island, Tanzania	RAS
Ringo et al. - 2018b	2018	cattle				Parasite	Theileriidae	Theileria	T. taurotragi	nPCR+sequencing	18S	245	74	2017	Tanzania	Convenience	cattle_blood	Molecular detection and characterization of tick-borne protozoan and rickettsial pathogens isolated from cattle on Pemba Island, Tanzania	RAS
Ringo et al. - 2018b	2018	cattle				Parasite	Theileriidae	Theileria	T. ovis	nPCR+sequencing	18S	245	3	2017	Tanzania	Convenience	cattle_blood	Molecular detection and characterization of tick-borne protozoan and rickettsial pathogens isolated from cattle on Pemba Island, Tanzania	RAS
Ringo et al. - 2018b	2018	cattle				Bacteria	Anaplasmataceae	Anaplasma	A. marginale	nPCR	msp5	245	39	2017	Tanzania	Convenience	cattle_blood	Molecular detection and characterization of tick-borne protozoan and rickettsial pathogens isolated from cattle on Pemba Island, Tanzania	RAS
Ringo et al. - 2018b	2018	cattle				Parasite	Babesiidae	Babesia	B. bigemina	nPCR	rap1a	245	43	2017	Tanzania	Convenience	cattle_blood	Molecular detection and characterization of tick-borne protozoan and rickettsial pathogens isolated from cattle on Pemba Island, Tanzania	RAS
Ringo et al. - 2018b	2018	cattle				Parasite	Babesiidae	Babesia	B. bovis	nPCR	sbp2	245	11	2017	Tanzania	Convenience	cattle_blood	Molecular detection and characterization of tick-borne protozoan and rickettsial pathogens isolated from cattle on Pemba Island, Tanzania	RAS
Ringo et al. - 2018b	2018	cattle				Bacteria	Anaplasmataceae	Ehrlichia	E. ruminantium	nPCR	pCS20	245	18	2017	Tanzania	Convenience	cattle_blood	Molecular detection and characterization of tick-borne protozoan and rickettsial pathogens isolated from cattle on Pemba Island, Tanzania	RAS
Ringo et al. - 2019	2019	sheep				Parasite	Theileriidae	Theileria	Theileria spp.	nPCR	18S	76	39	2011	Kenya	Convenience	sheep_blood	Molecular detection and genetic characterisation of pathogenic Theileria, Anaplasma and Ehrlichia species among apparently healthy sheep in central and western Kenya	RAS
Ringo et al. - 2019	2019	sheep				Bacteria	Anaplasmataceae	Anaplasma	A. ovis	cPCR	msp4	76	26	2011	Kenya	Convenience	sheep_blood	Molecular detection and genetic characterisation of pathogenic Theileria, Anaplasma and Ehrlichia species among apparently healthy sheep in central and western Kenya	RAS
Ringo et al. - 2019	2019	sheep				Bacteria	Anaplasmataceae	Ehrlichia	E. ruminantium	nPCR	pCS20	76	6	2011	Kenya	Convenience	sheep_blood	Molecular detection and genetic characterisation of pathogenic Theileria, Anaplasma and Ehrlichia species among apparently healthy sheep in central and western Kenya	RAS
Ringo et al. - 2019	2019	sheep				Bacteria	Anaplasmataceae	Anaplasma	Anaplasma spp.	nPCR	16S	76	31	2011	Kenya	Convenience	sheep_blood	Molecular detection and genetic characterisation of pathogenic Theileria, Anaplasma and Ehrlichia species among apparently healthy sheep in central and western Kenya	RAS
Ringo et al. - 2019	2019	sheep				Parasite	Babesiidae	Babesia	B. ovis	cPCR	18S	76	0	2011	Kenya	Convenience	sheep_blood	Molecular detection and genetic characterisation of pathogenic Theileria, Anaplasma and Ehrlichia species among apparently healthy sheep in central and western Kenya	RAS
Ringo et al. - 2020	2020	sheep				Parasite	Babesiidae	Babesia	B. bigemina	nPCR	rap1a	236	12	2019	Ethiopia	Convenience	cattle_blood	Molecular detection and characterization of tick-borne haemoparasites among cattle on Zanzibar Island, Tanzania	RAS
Ringo et al. - 2020	2020	sheep				Parasite	Babesiidae	Babesia	B. bovis	nPCR	sbp2	236	5	2019	Ethiopia	Convenience	cattle_blood	Molecular detection and characterization of tick-borne haemoparasites among cattle on Zanzibar Island, Tanzania	RAS
Ringo et al. - 2020	2020	sheep				Bacteria	Anaplasmataceae	Ehrlichia	E. ruminantium	nPCR	msp5	236	0	2019	Ethiopia	Convenience	cattle_blood	Molecular detection and characterization of tick-borne haemoparasites among cattle on Zanzibar Island, Tanzania	RAS
Ringo et al. - 2020	2020	sheep				Bacteria	Anaplasmataceae	Anaplasma	A. marginale	nPCR	pCS20	236	24	2019	Ethiopia	Convenience	cattle_blood	Molecular detection and characterization of tick-borne haemoparasites among cattle on Zanzibar Island, Tanzania	RAS
Ringo et al. - 2020	2020	sheep				Parasite	Theileriidae	Theileria	T. parva	nPCR	p104	236	81	2019	Ethiopia	Convenience	cattle_blood	Molecular detection and characterization of tick-borne haemoparasites among cattle on Zanzibar Island, Tanzania	RAS
Ringo et al. - 2020	2020	sheep				Parasite	Theileriidae	Theileria	T. annulata	nPCR	tams1	236	0	2019	Ethiopia	Convenience	cattle_blood	Molecular detection and characterization of tick-borne haemoparasites among cattle on Zanzibar Island, Tanzania	RAS
Ringo et al. - 2020	2020	sheep				Parasite	Theileriidae	Theileria	T. orientalis	cPCR	mpsp	236	0	2019	Ethiopia	Convenience	cattle_blood	Molecular detection and characterization of tick-borne haemoparasites among cattle on Zanzibar Island, Tanzania	RAS
Ringo et al. - 2020	2020	sheep				Parasite	Theileriidae	Theileria	T. velifera	cPCR	18S/V4	236	8	2019	Ethiopia	Convenience	cattle_blood	Molecular detection and characterization of tick-borne haemoparasites among cattle on Zanzibar Island, Tanzania	RAS
Ringo et al. - 2020	2020	sheep				Parasite	Theileriidae	Theileria	T. mutans	nPCR	18S/V4	236	90	2019	Ethiopia	Convenience	cattle_blood	Molecular detection and characterization of tick-borne haemoparasites among cattle on Zanzibar Island, Tanzania	RAS
Ringo et al. - 2020	2020	sheep				Parasite	Theileriidae	Theileria	T. taurotragi	nPCR	18S/V4	236	73	2019	Ethiopia	Convenience	cattle_blood	Molecular detection and characterization of tick-borne haemoparasites among cattle on Zanzibar Island, Tanzania	RAS
Ringo et al. - 2022	2022	sheep				Parasite	Babesiidae	Babesia	B. bigemina	nPCR	rap1a	250	33	2019	Ethiopia	Convenience	cattle_blood	Molecular Investigation of Tick-Borne Haemoparasites Isolated from Indigenous Zebu Cattle in the Tanga Region, Tanzania	RAS
Ringo et al. - 2022	2022	sheep				Parasite	Babesiidae	Babesia	B. bovis	nPCR	sbp2	250	0	2019	Ethiopia	Convenience	cattle_blood	Molecular Investigation of Tick-Borne Haemoparasites Isolated from Indigenous Zebu Cattle in the Tanga Region, Tanzania	RAS
Ringo et al. - 2022	2022	sheep				Bacteria	Anaplasmataceae	Ehrlichia	E. ruminantium	nPCR	msp5	250	0	2019	Ethiopia	Convenience	cattle_blood	Molecular Investigation of Tick-Borne Haemoparasites Isolated from Indigenous Zebu Cattle in the Tanga Region, Tanzania	RAS
Ringo et al. - 2022	2022	sheep				Bacteria	Anaplasmataceae	Anaplasma	A. marginale	nPCR	pCS20	250	81	2019	Ethiopia	Convenience	cattle_blood	Molecular Investigation of Tick-Borne Haemoparasites Isolated from Indigenous Zebu Cattle in the Tanga Region, Tanzania	RAS
Ringo et al. - 2022	2022	sheep				Parasite	Theileriidae	Theileria	T. parva	nPCR	p104	250	64	2019	Ethiopia	Convenience	cattle_blood	Molecular Investigation of Tick-Borne Haemoparasites Isolated from Indigenous Zebu Cattle in the Tanga Region, Tanzania	RAS
Ringo et al. - 2022	2022	sheep				Parasite	Theileriidae	Theileria	T. mutans	nPCR	18S/V4	250	120	2019	Ethiopia	Convenience	cattle_blood	Molecular Investigation of Tick-Borne Haemoparasites Isolated from Indigenous Zebu Cattle in the Tanga Region, Tanzania	RAS
Ringo et al. - 2022	2022	sheep				Parasite	Theileriidae	Theileria	T. taurotragi	nPCR	18S/V4	250	52	2019	Ethiopia	Convenience	cattle_blood	Molecular Investigation of Tick-Borne Haemoparasites Isolated from Indigenous Zebu Cattle in the Tanga Region, Tanzania	RAS
Sadiki et al. - 2023	2023	sheep				Bacteria	Coxiellaceae	Coxiella	C. burnetii	cPCR	IS1111	383	60	NA	South_Africa	Convenience	cattle_blood	Prevalence and risk factors of Q fever (Coxiella burnetii) in cattle on farms of Limpopo province, South Africa	RAS
Salih et al. - 2018	2018	sheep				Parasite	Theileriidae	Theileria	T. parva	nPCR	p104	751	178	NA	Sudan	Convenience	cattle_blood	Genetic diversity and population structure of Theileria parva in South Sudan	RAS
Satti et al. - 2021	2021	sheep				Bacteria	Anaplasmataceae	Anaplasma	A. marginale	cPCR	msp4	292	118	2017_2018	Sudan	Convenience	cattle_blood	Cattle anaplasmosis and babesiosis: Major tick-borne diseases affecting the cattle industry in Khartoum State, Sudan	RAS
Satti et al. - 2021	2021	sheep				Parasite	Babesiidae	Babesia	B. bigemina	cPCR	ama1	292	10	2017_2018	Sudan	Convenience	cattle_blood	Cattle anaplasmosis and babesiosis: Major tick-borne diseases affecting the cattle industry in Khartoum State, Sudan	RAS
Satti et al. - 2021	2021	sheep				Parasite	Babesiidae	Babesia	B. bovis	nPCR	rap1	292	0	2017_2018	Sudan	Convenience	cattle_blood	Cattle anaplasmosis and babesiosis: Major tick-borne diseases affecting the cattle industry in Khartoum State, Sudan	RAS
Schulz et al. - 2021	2021	Tick	Hyalomma	H. dromedarii	cattle	Virus	Nairoviridae	Orthonairovirus	CCHFV	RT_qPCR	S_segment	576	20	2018	Mauritania	Convenience	In_Tick	Detection of Crimean‑Congo hemorrhagic fever virus in blood‑fed Hyalomma ticks collected from Mauritanian livestock	RAS
Schulz et al. - 2021	2021	Tick	Hyalomma	H. impeltatum	cattle	Virus	Nairoviridae	Orthonairovirus	CCHFV	RT_qPCR	S_segment	20	0	2018	Mauritania	Convenience	In_Tick	Detection of Crimean‑Congo hemorrhagic fever virus in blood‑fed Hyalomma ticks collected from Mauritanian livestock	RAS
Schulz et al. - 2021	2021	Tick	Hyalomma	H. rufipes	cattle	Virus	Nairoviridae	Orthonairovirus	CCHFV	RT_qPCR	S_segment	269	16	2018	Mauritania	Convenience	In_Tick	Detection of Crimean‑Congo hemorrhagic fever virus in blood‑fed Hyalomma ticks collected from Mauritanian livestock	RAS
Silatsa et al. - 2020	2020	sheep				Parasite	Theileriidae	Theileria	T. parva	nPCR	p104	1340	25	2016	Cameroon	Convenience	cattle_blood	First detection of Theileria parva in cattle from Cameroon in the absence of the main tick vector Rhipicephalus appendiculatus	RAS
Silatsa et al. - 2020	2020	sheep				Parasite	Theileriidae	Theileria	T. parva	RLB	18S/V4	1340	58	2016	Cameroon	Convenience	cattle_blood	First detection of Theileria parva in cattle from Cameroon in the absence of the main tick vector Rhipicephalus appendiculatus	RAS
Silatsa et al. - 2020	2020	sheep				Parasite	Theileriidae	Theileria	T. mutans	RLB	18S/V4	1340	1139	2016	Cameroon	Convenience	cattle_blood	First detection of Theileria parva in cattle from Cameroon in the absence of the main tick vector Rhipicephalus appendiculatus	RAS
[truncated: 144 more rows]

## Sheet: Studies_Tick
Pub_authors	Pub_year	Tick	Tick_genus	Tick_species	Tick_source	Domain	Pathogen_family	Pathogen_genus	Pathogen_species	Test	Target	N_tested	N_positive	Sampling_date	Sampling_country	Sampling_strategy	Sample_type	Title	Comment
[truncated: 1,030 more rows]

[truncated: 2 more sheets: Studies_Livestock, Studies_Human]
